# Supplementary material for: Allelic Variation in the Toll-Like Receptor Adaptor Protein Ticam2 Contributes to SARS-Coronavirus Pathogenesis in Mice
Source: G3 (Bethesda). 2017 Jun 5;7(6):1653–63. doi: 10.1534/g3.117.041434 (PMC5473747; doi:10.1534/g3.117.041434)
Supplement: Supplementary file 2 [file 1653File002.csv]

	chr	pos	lod
UNC010515539	1	1.727	0.055082123
UNC010019700	1	2.553	0.170461364
JAX00001692	1	10.645	0.432081796
UNC010540261	1	12.821	0.224150569
backupUNC010074862	1	19.885	0.18218629
UNC010078808	1	22.725	0.043036152
UNC011342783	1	27.921	0.079512738
backupUNC010568212	1	36.452	0.016273539
JAX00005772	1	41.206	0.101854788
UNC010584488	1	43.027	0.274544165
backupUNC011588125	1	47.714	0.269545339
backupUNC010894728	1	52.517	0.509796252
UNC010836178	1	68.356	0.038593344
backupUNC012020959	1	72.751	0.177612897
UNC010409945	1	84.202	0.24387184
JAX00279191	1	89.471	0.20878553
UNC010427659	1	93.121	0.145004962
UNC010872195	1	97.692	0.406225249
UNC010873548	1	98.23	0.436631775
JAX00090716	2	2.46	0.386572713
backupJAX00482470	2	3.533	0.337753031
JAX00483439	2	9.04	0.302288808
UNC020366382	2	12.968	0.437451944
JAX00485514	2	17.576	0.398665559
JAX00486934	2	22.757	0.176759368
UNC020307912	2	27.625	0.374706124
UNC_rs28042522	2	33.633	0.36960499
JAX00095208	2	37.827	0.556232393
backupJAX00095716	2	42.509	0.282526792
UNC021271954	2	47.622	0.395357368
UNC020451596	2	52.569	1.082540457
UNC020485310	2	57.637	0.107852599
UNC020196475	2	64.092	0.312718564
JAX00504837	2	67.646	0.287922117
UNC020224987	2	72.87	0.205131381
UNC020248157	2	77.95	0.074605244
UNC020266358	2	84.146	0.466937769
backupJAX00510901	2	87.525	0.684311368
UNC020554720	2	94.658	0.212015453
UNC020296673	2	98.149	0.127063514
JAX00103653	2	103.438	0.398479472
UNC021737347	2	103.794	0.378576913
backupUNC030729939	3	1.111	0.498923701
JAX00104265	3	2.579	0.052087941
backupUNC030870967	3	7.726	0.005179838
UNC030027457	3	14.336	0.028567924
UNC030043914	3	18.332	0.318299205
UNC030661179	3	23.155	0.591954004
UNC030075316	3	28.22	1.224709689
UNC030101822	3	33.66	2.361173642
UNC030314030	3	37.531	2.358462669
JAX00531138	3	42.594	2.100185488
UNC030166572	3	47.903	1.965634805
backupJAX00112535	3	52.938	1.183163892
UNC030323436	3	58.574	1.322264599
UNC030235509	3	62.935	1.32137016
backupJAX00114148	3	67.584	0.547953371
UNC030276220	3	72.597	0.376226798
JAX00542541	3	77.909	0.252093999
JAX00543238	3	81.053	0.557031261
JAX00115400	4	1.851	0.19747337
UNC040021552	4	7.762	0.861246827
backupUNC040036021	4	12.538	1.36003063
JAX00117781	4	17.629	2.972498785
UNC041043835	4	22.845	3.190866997
UNC040507075	4	28.464	3.196158237
UNC040400501	4	32.542	1.84963409
backupUNC040532754	4	43.172	1.36278312
UNC_rs46030938	4	47.807	1.892446448
UNC040260326	4	52.796	0.485306179
UNC040657708	4	57.687	0.585647968
backupUNC040285386	4	63.213	0.188333003
backupUNC040310982	4	67.717	0.241880622
backupUNC041622616	4	74.162	0.128864778
backupUNC040335674	4	77.723	0.376116099
JAX00570963	4	82.332	0.148497074
backupUNC050000423	5	1.974	0.291602506
UNC050001919	5	2.582	0.201534187
UNC050035245	5	8.141	0.184694114
JAX00577167	5	13.321	0.200470458
JAX00578363	5	17.865	0.224498025
backupJAX00580448	5	23.777	0.315222106
UNC050104322	5	28.086	0.485191419
UNC050377154	5	32.778	0.769594673
JAX00131490	5	37.989	0.450866433
backupUNC051680672	5	42.611	0.417214251
UNC050481044	5	47.517	0.263236684
UNC050171568	5	52.602	0.726396217
JAX00599629	5	79.72	0.737365816
backupJAX00136775	5	83.76	0.530659739
UNC050249355	5	88.162	0.802109738
UNC050253135	5	89.441	0.96081735
UNC060000444	6	1.426	0.950562985
UNC060353211	6	3.453	0.845350977
UNC060356267	6	7.874	0.623479662
UNC060069380	6	14.914	0.506280254
UNC060074269	6	17.833	0.973195827
UNC060371051	6	22.749	1.135027694
UNC060379499	6	27.628	0.741805637
UNC061204836	6	32.538	0.608649142
backupJAX00616476	6	37.631	0.579294365
backupJAX00618058	6	42.659	0.297236567
JAX00144685	6	47.512	0.272739151
backupUNC060180644	6	52.929	0.233646558
UNC060193544	6	57.827	0.213286336
JAX00625635	6	62.86	0.258869091
backupUNC060321581	6	69.249	0.468296332
JAX00147625	6	72.771	0.528287048
UNC060281055	6	77.619	0.98057419
backupJAX00630997	6	78.865	0.575180102
UNC070000382	7	1.868	0.691482409
JAX00148348	7	3.097	0.850090767
UNC070010113	7	7.692	0.677164402
UNC070054688	7	13.945	0.472799724
backupUNC070999721	7	21.892	0.369453192
UNC070477808	7	25.247	0.301675126
JAX00150446	7	27.599	0.348161812
backupJAX00639804	7	33.344	0.415217492
JAX00642591	7	38.358	1.258855358
UNC070320079	7	42.714	2.173580962
UNC070530383	7	47.512	2.294987697
UNC070369595	7	52.7	3.548224209
UNC071406781	7	57.614	3.120203227
backupUNC070422410	7	62.731	2.336716081
UNC070701190	7	68.782	2.223407599
backupUNC070579233	7	72.536	2.278688511
JAX00656703	7	77.997	1.840034243
backupUNC071587640	7	82.652	0.770120688
backupJAX00658615	7	87.642	0.11809878
backupUNC070455230	7	89.12	0.297596715
JAX00659261	8	1.674	0.591059256
backupUNC080034516	8	2.688	0.48354442
JAX00661746	8	7.685	0.10520866
UNC080084297	8	14.023	0.093329288
JAX00664614	8	17.769	0.130949604
UNC080416960	8	23.167	0.066483459
UNC080215628	8	27.808	0.087609508
UNC080499263	8	33.084	0.319299091
backupUNC081550029	8	37.884	0.348538675
UNC080521812	8	43.103	0.172832405
backupJAX00677455	8	48.129	0.204319142
JAX00165654	8	52.816	0.379611597
backupJAX00166193	8	57.538	0.598055218
UNC081375663	8	62.905	0.425174994
JAX00682102	8	68.387	0.151066652
backupJAX00682180	8	69.286	0.150722483
JAX00167632	9	1.204	0.099541255
backupUNC090010803	9	2.52	0.124590932
UNC091275013	9	7.674	0.136593594
UNC090138839	9	39.783	0.104826667
JAX00173057	9	42.548	0.070806419
UNC090186351	9	48.33	0.139782552
UNC091135886	9	52.568	0.249805198
UNC090223295	9	58.025	0.228522854
JAX00175726	9	62.542	0.544318044
backupJAX00706842	9	68.628	0.951958153
backupJAX00708075	9	72.577	2.765138348
UNC090261455	9	74.903	2.536858616
UNC100003628	10	1.938	0.0627005
JAX00014777	10	3.11	0.081559964
JAX00284175	10	8.157	0.604489449
UNC100553118	10	13.625	1.202895013
backupJAX00016442	10	17.584	1.197903976
JAX00287924	10	22.539	0.811268568
JAX00289733	10	27.513	0.732718527
backupJAX00290965	10	32.668	0.170020178
backupUNC101406713	10	37.619	0.197496599
UNC100345313	10	42.589	0.042391295
UNC101431286	10	49.137	0.494057127
UNC100116903	10	53.644	0.347796705
JAX00298634	10	57.523	0.545526469
backupUNC101411698	10	63.565	0.829386371
UNC100133317	10	67.727	0.636238525
backupJAX00023386	10	72.531	0.632095903
UNC100149177	10	74.795	0.36357634
UNC110237904	11	2.741	0.29430308
UNC110041137	11	22.665	1.701529644
UNC110062422	11	27.537	2.494013823
JAX00029595	11	49.259	2.238868671
backupUNC110131141	11	52.992	1.672530726
JAX00318512	11	58.647	1.641136158
backupUNC110160569	11	62.785	1.825200264
UNC110397484	11	67.572	1.370884097
UNC110177474	11	73.8	0.844451612
UNC110181162	11	78.715	0.7085464
UNC110426222	11	83.083	0.297993962
UNC110193115	11	85.971	0.307852542
UNC120000271	12	1.852	0.061214397
UNC120343709	12	2.625	0.036681984
backupJAX00327043	12	8.056	0.270278394
UNC120717169	12	12.782	1.112980804
UNC120392193	12	17.901	1.798939363
UNC120404140	12	23.453	1.596841034
backupUNC120171345	12	28.673	0.68954402
UNC120191278	12	33.732	0.690047799
UNC121388480	12	37.85	1.191088927
UNC120199018	12	42.745	1.573474945
UNC121171686	12	47.728	1.541467438
JAX00343974	12	52.904	1.687492552
UNC120442837	12	59.461	1.182812482
JAX00040432	12	60.689	1.848455137
UNC130005651	13	2.777	1.134945874
UNC130708966	13	9.295	0.725804835
JAX00353511	13	12.864	0.719450282
UNC130040410	13	17.672	0.999236345
backupUNC130057954	13	23.128	0.222779979
JAX00044888	13	28.331	0.3561563
UNC130303066	13	32.549	0.423610447
backupUNC130122110	13	37.959	0.55966253
backupUNC130147450	13	43.989	0.462411444
UNC130157901	13	47.506	0.466515966
UNC130358766	13	56.122	0.311975877
UNC130190892	13	59.455	0.30220844
backupUNC130195522	13	62.848	0.4364244
UNC130411655	13	67.057	1.104326739
JAX00049708	14	1.725	0.530908848
JAX00372110	14	4.102	0.156716021
UNC140092639	14	9.538	0.449171614
backupJAX00374979	14	12.714	0.242271426
JAX00204570	14	17.786	0.287050826
UNC141383930	14	24.431	0.07031201
backupUNC140210413	14	27.588	0.334054837
JAX00053712	14	33.203	0.629540286
backupUNC140260041	14	37.588	0.402881304
UNC140359623	14	58.208	0.144200616
UNC140585339	14	62.695	0.130080336
backupUNC140381698	14	66.051	0.010064968
backupUNC150000076	15	1.658	1.348341232
JAX00058906	15	5.379	2.131636361
UNC150014104	15	7.678	2.138968685
UNC150077326	15	12.502	2.802633025
backupUNC150179907	15	17.737	2.053799509
JAX00401905	15	23.903	2.488029036
backupUNC150376011	15	28.757	2.138360607
backupUNC150386066	15	33.864	1.80053429
backupJAX00064201	15	38.142	1.141331777
backupUNC150248834	15	43.345	0.897871633
JAX00410098	15	47.856	0.504130794
UNC150271966	15	53.966	0.191679638
UNC150459353	15	57.874	0.03546103
UNC150411740	15	58.264	0.035433638
UNC160189591	16	2.197	0.420960423
JAX00412694	16	2.509	0.421562704
backupJAX00066615	16	9.287	0.663787035
JAX00067204	16	12.622	0.776042165
JAX00416126	16	17.851	0.522101064
backupJAX00417361	16	22.609	0.424537092
UNC160211952	16	27.523	0.218771067
JAX00420820	16	32.58	0.867106009
JAX00423446	16	37.652	0.486308616
JAX00071523	16	45.407	0.522833849
UNC160236898	16	47.562	0.915435965
UNC160129213	16	48.329	0.874839403
UNC170286629	17	3.626	1.381324414
UNC170290392	17	7.717	1.654491185
UNC170060852	17	12.785	1.576712075
UNC170075436	17	17.951	1.086302397
JAX00439999	17	22.902	1.33094092
backupUNC171109681	17	27.576	1.334079961
UNC170144294	17	32.554	1.461223864
backupJAX00444384	17	38.952	1.712611176
backupUNC170351788	17	44.699	2.06176284
UNC170259360	17	49.9	2.473045015
backupUNC170365023	17	56.719	1.917686469
backupUNC170236285	17	60.622	1.193663875
UNC180001402	18	3.313	0.620896804
backupUNC180055732	18	10.368	1.916647787
UNC180257291	18	13.212	3.63599936
UNC180072778	18	17.819	4.153065268
backupUNC181069094	18	22.914	4.661475431
JAX00083358	18	27.903	4.927086337
backupUNC180282678	18	33.753	2.831326085
UNC180141852	18	38.327	2.576609099
backupUNC180299204	18	42.69	2.556442204
UNC180917632	18	48.834	2.571628894
JAX00466128	18	52.539	1.560966272
backuprs47501977	18	57.542	1.033086961
UNC181022231	18	59.63	0.6988716
backupJAX00471466	19	10.236	5.39E-07
JAX00472210	19	12.899	5.18E-05
JAX00474064	19	19.752	0.221896057
UNC190031953	19	22.81	0.06198178
UNC190172045	19	29.074	0.094476779
UNC190044398	19	32.787	0.074042242
UNC190180843	19	38.156	0.03779653
UNC190075366	19	44.732	0.034728438
UNC190090409	19	48.37	0.097952963
backupUNC190099769	19	54.088	0.164566488
backupUNC190115512	19	56.856	0.148848756
backupJAX00708995	X	4.287	0.613839343
JAX00177172	X	7.515	0.530187399
JAX00178124	X	21.725	1.526148629
backupUNC200008026	X	22.945	1.539570426
UNC200018029	X	36.873	0.868300516
UNC200019054	X	37.744	0.868363587
backupUNC200609379	X	42.584	0.73446604
JAX00717214	X	47.6	1.202497685
backupUNC200687147	X	52.531	1.222498956
UNC200040867	X	57.594	1.028954298
UNC200042788	X	62.965	1.277970908
JAX00240233	X	67.503	0.914085837
UNC200244258	X	72.974	1.004911418
backupUNC200838158	X	78.255	1.38538322
UNC200051678	X	79.08	1.27849901
