# Supplementary material for: Allelic Variation in the Toll-Like Receptor Adaptor Protein Ticam2 Contributes to SARS-Coronavirus Pathogenesis in Mice
Source: G3 (Bethesda). 2017 Jun 5;7(6):1653–63. doi: 10.1534/g3.117.041434 (PMC5473747; doi:10.1534/g3.117.041434)
Supplement: Supplementary file 3 [file 1653File003.xlsx]

## Sheet: Table S3 - Chr 18 mutations
Chromosome	Position	Gene	dbSNPP	Reference	PWK/PhJ	Coding Change
18	31609559	B930094E09Rik	-	C	T	missense_variant
18	31609635	B930094E09Rik	-	T	C	missense_variant
18	31647112	Sap130	rs248549502	C	G	missense_variant
18	31698763	Sap130	rs248873952	A	G	missense_variant
18	31698848	Sap130	rs31598493	C	T	missense_variant
18	31711386	Sap130	rs31603797	G	A	missense_variant
18	31771948	Ammecr1l	rs31603920	A	C	missense_variant
18	31819883	Gm6665	rs247872376	C	T	missense_variant
18	31888568	Wdr33	rs49164141	T	C	missense_variant
18	31962727	Myo7b	rs6378824	C	G	missense_variant
18	31967208	Myo7b	rs31594783	C	A	missense_variant
18	31974141	Myo7b	rs257773278	C	T	missense_variant
18	31975196	Myo7b	rs31599563	C	T	missense_variant
18	31983530	Myo7b	rs31596892	G	A	missense_variant
18	32080565	Iws1	rs31593418	G	A	missense_variant
18	32083290	Iws1	rs31591312	G	C	missense_variant
18	32083347	Iws1	rs217957492	C	A	missense_variant
18	32083414	Iws1	rs245446757	C	G	missense_variant
18	32850401	Wdr36	rs228793743	A	C	missense_variant
18	33203602	Stard4	rs31659713	C	G	missense_variant
18	33203718	Stard4	rs31659711	G	C	missense_variant
18	33205227	Stard4	rs31658451	C	A	missense_variant
18	33438769	Nrep	rs13466197	G	A	missense_variant
18	33442848	Nrep	rs226539966	C	G	missense_variant
18	33464284	Gm10549	rs230371021	T	C	missense_variant
18	33470788	Gm10549	rs233649291	T	C	missense_variant
18	33810306	Epb4.1l4a	rs214443077	C	G	missense_variant
18	33832674	Epb4.1l4a	rs31630463	T	C	missense_variant
18	34221122	Apc	rs215108583	T	C	missense_variant
18	34269196	Apc	rs31608150	A	G	missense_variant
18	34290092	Apc	rs222433254	C	T	missense_variant
18	34290183	Apc	rs232266358	C	T	missense_variant
18	34312442	Apc	rs215776988	A	T	missense_variant
18	34313404	Apc	rs49359390	G	A	missense_variant
18	34314040	Apc	rs211936062	G	A	missense_variant
18	34314904	Apc	rs259407600	G	T	missense_variant
18	34315771	Apc	rs238248569	A	C	missense_variant
18	34315852	Apc	rs220350041	T	G	missense_variant
18	34315902	Apc	rs239603848	G	C	missense_variant
18	34316252	Apc	rs227277887	T	C	missense_variant
18	34316533	Apc	rs252305765	A	G	missense_variant
18	34317199	Apc	rs241180580	A	G	missense_variant
18	34317619	Apc	rs31608164	A	G	missense_variant
18	34317841	Apc	rs220723028	G	C	missense_variant
18	34318481	Apc	rs31616084	C	G	missense_variant
18	34427356	Pkd2l2	rs31610469	A	G	missense_variant
18	34435352	Pkd2l2	rs30255695	C	A	missense_variant
18	34457838	Fam13b	rs242005980	C	T	missense_variant
18	34487039	Fam13b	rs31607620	A	G	missense_variant
18	34542547	Wnt8a	rs29627294	C	G	missense_variant
18	34547602	Wnt8a	rs242645615	T	C	missense_variant
18	34567056	Nme5	rs216099281	C	G	missense_variant
18	34596099	4933408B17Rik	rs31610532	T	C	missense_variant
18	34602160	Brd8	rs31608477	A	T	missense_variant
18	34607289	Brd8	rs213100386	C	T	missense_variant
18	34611150	Brd8	rs239064494	C	T	missense_variant
18	34627859	Kif20a	rs31608946	C	T	missense_variant
18	34628719	Kif20a	rs225215453	C	A	missense_variant
18	34651662	Cdc23	rs255537088	C	T	missense_variant
18	34690601	Gfra3	rs50842071	A	G	missense_variant
18	34720208	Gfra3	rs263299676	A	G	missense_variant
18	34733254	Cdc25c	rs45796975	G	A	missense_variant
18	34737605	Gm3550	rs49177648	C	T	missense_variant
18	34737614	Gm3550	rs586342902	T	C	missense_variant
18	34737617	Gm3550	rs45985167	A	G	missense_variant
18	34737755	Gm3550	rs45978141	A	C	missense_variant
18	34737842	Gm3550	rs49115821	C	T	missense_variant
18	34743988	Cdc25c	rs51243155	T	C	missense_variant
18	34744891	Cdc25c	rs45689689	T	C	missense_variant
18	34744897	Cdc25c	rs224762257	G	A	missense_variant
18	34747280	Cdc25c	rs46108060	T	C	missense_variant
18	34750922	Cdc25c	rs46088400	T	A	missense_variant
18	34768194	Fam53c	rs50970149	C	T	missense_variant
18	34768909	Fam53c	rs48072315	G	C	missense_variant
18	34827340	Kdm3b	rs219199421	T	G	missense_variant
18	34938676	Hspa9	rs8255019	C	G	missense_variant
18	34938687	Hspa9	rs8255020	G	T	missense_variant
18	35653527	Prob1	rs213597943	A	C	missense_variant
18	35653600	Prob1	rs232051741	T	G	missense_variant
18	35654343	Prob1	rs241827330	T	C	missense_variant
18	35654770	Prob1	rs242154525	G	A	missense_variant
18	35713654	Ecscr	rs211696872	A	G	missense_variant
18	35713658	Ecscr	rs230442566	T	C	missense_variant
18	35717209	Ecscr	rs237954353	G	A	missense_variant
18	35728765	1700066B19Rik	rs220223302	A	C	missense_variant
18	35736007	Tmem173	rs233698066	T	C	missense_variant
18	35739106	Tmem173	rs31809050	T	C	missense_variant
18	35739155	Tmem173	rs244124397	A	G	missense_variant
18	35858597	Cxxc5	rs224453682	G	C	missense_variant
18	35980011	Psd2	rs252995607	C	T	missense_variant
18	36005775	Psd2	rs31803176	C	T	missense_variant
18	36005802	Psd2	rs31803175	T	C	missense_variant
18	36006574	Psd2	rs29673194	T	C	missense_variant
18	36018477	Nrg2	rs214549973	A	G	missense_variant
18	36197026	Nrg2	rs587280480	T	G	missense_variant
18	36451090	Pfdn1	rs262645484	C	T	missense_variant
18	36530014	Slc4a9	rs31795040	A	G	missense_variant
18	36532022	Slc4a9	rs29820831	A	G	missense_variant
18	36533610	Slc4a9	rs223458180	C	T	missense_variant
18	36533952	Slc4a9	rs30161220	A	G	missense_variant
18	36535324	Slc4a9	rs245689634	G	A	missense_variant
18	36535667	Slc4a9	rs253053258	A	G	missense_variant
18	36667542	Sra1	rs4231786	T	C	missense_variant
18	36667600	Sra1	rs31797443	G	A	missense_variant
18	36677467	Sra1	rs31795703	C	T	missense_variant
18	36689078	E230025N22Rik	rs31791892	A	C	missense_variant
18	36725397	Cd14	rs8243297	A	T	missense_variant
18	36737700	Tmco6	rs259465067	A	C	missense_variant
18	36738665	Tmco6	rs29954112	T	C	missense_variant
18	36739029	Tmco6	rs31793142	A	G	missense_variant
18	36760292	Wdr55	rs31793364	C	G	missense_variant
18	36764080	Dnd1	rs213535158	T	C	missense_variant
18	36764170	Dnd1	rs242299781	C	T	missense_variant
18	36766889	Hars	rs48146623	G	A	missense_variant
18	36770482	Hars	rs218606592	C	A	missense_variant
18	36788656	Hars2	rs232437923	T	A	missense_variant
18	36931389	ENSMUSG00000103442	rs13498716	A	G	missense_variant
18	36931599	ENSMUSG00000103442	rs24884889	A	T	missense_variant
18	36932476	ENSMUSG00000103442	rs24884904	G	C	missense_variant
18	36940924	ENSMUSG00000104148	rs214108987	C	G	missense_variant
18	36941415	ENSMUSG00000104148	rs24884926	G	A	missense_variant
18	36941674	ENSMUSG00000104148	rs24884931	A	T	missense_variant
18	36946232	Pcdha3	rs24884932	G	a	missense_variant
18	36946493	Pcdha3	rs582387280	G	A	missense_variant
18	36946592	Pcdha3	rs222516504	T	C	missense_variant
18	36946615	Pcdha3	rs579329876	C	T	missense_variant
18	36946625	Pcdha3	rs24884964	A	C	missense_variant
18	36946637	Pcdha3	rs13498751	C	A	missense_variant
18	36947057	Pcdha3	rs13489501	T	C	missense_variant
18	36947293	Pcdha3	rs13489503	A	G	missense_variant
18	36947462	Pcdha3	rs24884980	A	T	missense_variant
18	36947630	Pcdha3	rs222411787	C	T	missense_variant
18	36948082	Pcdha3	rs24885014	A	T	missense_variant
18	36948365	Pcdha3	rs24885018	C	A	missense_variant
18	36948561	Pcdha3	rs24885022	T	G	missense_variant
18	36948571	Pcdha3	rs13498756	A	G	missense_variant
18	36953937	PCDHA4;	rs24885036	G	A	missense_variant
18	36954360	PCDHA4;	rs24885043	G	A	missense_variant
18	36954611	PCDHA4;	rs24885048	G	A	missense_variant
18	36960456	Pcdha5	rs13489560	G	C	missense_variant
18	36960545	Pcdha5	rs24885060	C	T	missense_variant
18	36960799	Pcdha5	rs24885066	G	C	missense_variant
18	36960953	Pcdha5	rs13489561	A	G	missense_variant
18	36961133	Pcdha5	rs220936700	G	A	missense_variant
18	36961278	Pcdha5	rs244468718	T	A	missense_variant
18	36961296	Pcdha5	rs24885070	T	C	missense_variant
18	36961331	Pcdha5	rs13502547	T	A	missense_variant
18	36961382	Pcdha5	rs24885071	G	T	missense_variant
18	36961418	Pcdha5	rs13498789	G	A	missense_variant
18	36961445	Pcdha5	rs24885072	A	G	missense_variant
18	36962703	Pcdha5	rs24885103	T	A	missense_variant
18	36967973	Pcdha6	rs217176833	A	C	missense_variant
18	36974844	Pcdha7	rs257629817	T	G	missense_variant
18	36975987	Pcdha7	rs13498830	A	C	missense_variant
18	36993911	Pcdha8	rs239490686	C	A	missense_variant
18	36998741	ENSMUSG00000103770	rs13498863	A	C	missense_variant
18	36999074	ENSMUSG00000103770	rs24886846	A	G	missense_variant
18	36999224	ENSMUSG00000103770	rs24886850	G	A	missense_variant
18	36999282	ENSMUSG00000103770	rs579051558	C	T	missense_variant
18	36999384	ENSMUSG00000103770	rs260172957	T	C	missense_variant
18	37005650	Pcdha10	rs230608232	G	A	missense_variant
18	37005770	Pcdha10	rs13498878	C	T	missense_variant
18	37007091	Pcdha10	rs217403914	T	G	missense_variant
18	37010904	ENSMUSG00000102206	rs24886889	G	A	missense_variant
18	37011264	ENSMUSG00000102206	rs24886898	G	A	missense_variant
18	37011285	ENSMUSG00000102206	rs24886900	C	A	missense_variant
18	37011401	ENSMUSG00000102206	rs24886905	C	T	missense_variant
18	37011408	ENSMUSG00000102206	rs242783274	T	C	missense_variant
18	37011453	ENSMUSG00000102206	rs24886907	T	C	missense_variant
18	37011474	ENSMUSG00000102206	rs243776673	C	T	missense_variant
18	37011549	ENSMUSG00000102206	rs24886908	G	A	missense_variant
18	37011748	ENSMUSG00000102206	rs13489709	A	C	missense_variant
18	37011799	ENSMUSG00000102206	rs24886916	G	T	missense_variant
18	37012070	ENSMUSG00000102206	rs24886921	T	A	missense_variant
18	37012119	ENSMUSG00000102206	rs24886923	A	G	missense_variant
18	37012131	ENSMUSG00000102206	rs24886924	T	C	missense_variant
18	37012170	ENSMUSG00000102206	rs24886926	T	C	missense_variant
18	37012685	ENSMUSG00000102206	rs24886937	G	C	missense_variant
18	37012761	ENSMUSG00000102206	rs24886938	C	T	missense_variant
18	37012779	ENSMUSG00000102206	rs13498894	C	T	missense_variant
18	37012859	ENSMUSG00000102206	rs24886940	C	A	missense_variant
18	37012869	ENSMUSG00000102206	rs24886941	G	A	missense_variant
18	37012878	ENSMUSG00000102206	rs24886942	C	T	missense_variant
18	37013199	ENSMUSG00000102206	rs24886947	T	A	missense_variant
18	37013202	ENSMUSG00000102206	rs24886948	G	A	missense_variant
18	37020281	PCDHA9	rs24886950	T	C	missense_variant
18	37020293	PCDHA9	rs24886951	A	G	missense_variant
18	37020296	PCDHA9	rs24886952	A	G	missense_variant
18	37020527	PCDHA9	rs231690330	T	G	missense_variant
18	37020528	PCDHA9	rs250820003	T	C	missense_variant
18	37020650	PCDHA9	rs24887570	G	A	missense_variant
18	37020663	PCDHA9	rs24887572	C	T	missense_variant
18	37020772	PCDHA9	rs229257803	C	A	missense_variant
18	37020779	PCDHA9	rs13489754	A	G	missense_variant
18	37020851	PCDHA9	rs213468636	T	C	missense_variant
18	37020965	PCDHA9	rs24887580	G	C	missense_variant
18	37021077	PCDHA9	rs24887582	G	A	missense_variant
18	37021104	PCDHA9	rs24887583	C	T	missense_variant
18	37021118	PCDHA9	rs13489757	T	C	missense_variant
18	37021385	PCDHA9	rs580811730	A	G	missense_variant
18	37021589	PCDHA9	rs24887599	G	A	missense_variant
18	37021596	PCDHA9	rs24887600	C	G	missense_variant
18	37021859	PCDHA9	rs24887604	T	G	missense_variant
18	37022366	PCDHA9	rs24887615	A	C	missense_variant
18	37022408	PCDHA9	rs24887619	T	C	missense_variant
18	37022412	PCDHA9	rs232965426	C	T	missense_variant
18	37022617	PCDHA9	rs24887625	G	T	missense_variant
18	37090307	ENSMUSG00000103255	rs31778216	C	A	missense_variant
18	37090662	ENSMUSG00000103255	rs31778214	G	C	missense_variant
18	37091573	ENSMUSG00000103255	rs24887639	G	A	missense_variant
18	37091606	ENSMUSG00000103255	rs13498950	C	G	missense_variant
18	37091649	ENSMUSG00000103255	rs222654070	C	G	missense_variant
18	37091856	ENSMUSG00000103255	rs13489805	T	C	missense_variant
18	37091985	ENSMUSG00000103255	rs254928773	G	A	missense_variant
18	37144635	ENSMUSG00000102697	rs24887655	T	C	missense_variant
18	37144900	ENSMUSG00000102697	rs24887661	T	C	missense_variant
18	37266078	Pcdhb1	rs13499168	G	C	missense_variant
18	37267083	Pcdhb1	rs13490133	T	G	missense_variant
18	37267399	Pcdhb1	rs13490134	A	G	missense_variant
18	37267432	Pcdhb1	rs31772904	G	A	missense_variant
18	37295198	Pcdhb2	rs13499212	T	A	missense_variant
18	37295472	Pcdhb2	rs31774276	G	A	missense_variant
18	37295486	Pcdhb2	rs250615070	A	T	missense_variant
18	37295487	Pcdhb2	rs47891080	C	T	missense_variant
18	37295529	Pcdhb2	rs49370063	A	T	missense_variant
18	37295743	Pcdhb2	rs31774275	C	A	missense_variant
18	37295807	Pcdhb2	rs242554173	A	C	missense_variant
18	37295809	Pcdhb2	rs265995456	T	A	missense_variant
18	37296047	Pcdhb2	rs13490199	A	G	missense_variant
18	37296191	Pcdhb2	rs233917695	A	T	missense_variant
18	37296246	Pcdhb2	rs253552738	T	C	missense_variant
18	37296376	Pcdhb2	rs232434874	C	A	missense_variant
18	37296599	Pcdhb2	rs251625300	G	A	missense_variant
18	37301001	Pcdhb3	rs48680338	A	C	missense_variant
18	37301068	Pcdhb3	rs13490244	T	G	missense_variant
18	37301069	Pcdhb3	rs259324474	G	T	missense_variant
18	37301264	Pcdhb3	rs48251159	T	G	missense_variant
18	37301390	Pcdhb3	rs13499242	T	A	missense_variant
18	37301397	Pcdhb3	rs13490248	C	A	missense_variant
18	37301661	Pcdhb3	rs13499244	C	G	missense_variant
18	37301808	Pcdhb3	rs263583055	G	A	missense_variant
18	37301821	Pcdhb3	rs13499245	T	C	missense_variant
18	37301899	Pcdhb3	rs13499246	G	A	missense_variant
18	37301937	Pcdhb3	rs13490253	A	G	missense_variant
18	37302005	Pcdhb3	rs253019280	C	A	missense_variant
18	37302201	Pcdhb3	rs13490256	T	G	missense_variant
18	37302220	Pcdhb3	rs47605572	T	G	missense_variant
18	37302312	Pcdhb3	rs45660234	C	A	missense_variant
18	37302352	Pcdhb3	rs13490257	C	T	missense_variant
18	37302690	Pcdhb3	rs50815504	G	A	missense_variant
18	37302726	Pcdhb3	rs31776637	A	C	missense_variant
18	37302898	Pcdhb3	rs31776636	A	C	missense_variant
18	37307741	Pcdhb4	rs219885988	A	T	missense_variant
18	37307819	Pcdhb4	rs249646368	G	A	missense_variant
18	37307876	Pcdhb4	rs242142679	G	C	missense_variant
18	37308458	Pcdhb4	rs231947076	T	C	missense_variant
18	37308540	Pcdhb4	rs214005946	G	A	missense_variant
18	37308680	Pcdhb4	rs13490296	G	A	missense_variant
18	37309110	Pcdhb4	rs29582436	C	T	missense_variant
18	37309112	Pcdhb4	rs29973731	C	T	missense_variant
18	37309286	Pcdhb4	rs582780545	G	A	missense_variant
18	37309763	Pcdhb4	rs29720649	A	G	missense_variant
18	37309791	Pcdhb4	rs265404841	G	A	missense_variant
18	37309817	Pcdhb4	rs48799425	G	T	missense_variant
18	37309839	Pcdhb4	rs226862870	G	A	missense_variant
18	37320638	Pcdhb5	rs31773250	C	G	missense_variant
18	37320790	Pcdhb5	rs48787770	C	G	missense_variant
18	37320800	Pcdhb5	rs49905615	T	C	missense_variant
18	37321083	Pcdhb5	rs47664452	A	G	missense_variant
18	37321113	Pcdhb5	rs222801547	G	A	missense_variant
18	37321299	Pcdhb5	rs51348987	A	G	missense_variant
18	37321360	Pcdhb5	rs13499313	C	A	missense_variant
18	37321512	Pcdhb5	rs13490348	A	G	missense_variant
18	37321577	Pcdhb5	rs51533359	T	G	missense_variant
18	37321643	Pcdhb5	rs31773244	T	G	missense_variant
18	37321883	Pcdhb5	rs50866373	A	C	missense_variant
18	37321920	Pcdhb5	rs45722663	G	C	missense_variant
18	37321937	Pcdhb5	rs221537147	A	T	missense_variant
18	37322040	Pcdhb5	rs581111963	C	T	missense_variant
18	37322047	Pcdhb5	rs227703547	C	A	missense_variant
18	37322288	Pcdhb5	rs47211888	G	C	missense_variant
18	37322618	Pcdhb5	rs13499317	C	A	missense_variant
18	37322738	Pcdhb5	rs48202300	G	A	missense_variant
18	37322828	Pcdhb5	rs13499318	A	G	missense_variant
18	37334404	Pcdhb6	rs251003307	T	A	missense_variant
18	37334473	Pcdhb6	rs50557916	C	G	missense_variant
18	37334769	Pcdhb6	rs45661470	T	G	missense_variant
18	37335262	Pcdhb6	rs31770995	T	A	missense_variant
18	37335619	Pcdhb6	rs48409600	T	G	missense_variant
18	37335625	Pcdhb6	rs49600689	G	C	missense_variant
18	37335971	Pcdhb6	rs585184588	A	G	-
18	37336224	Pcdhb6	rs48453965	T	C	missense_variant
18	37342259	Pcdhb7	rs584521521	A	C	missense_variant
18	37342700	Pcdhb7	rs13490486	C	A	missense_variant
18	37342705	Pcdhb7	rs13499402	A	G	missense_variant
18	37343520	Pcdhb7	rs29813932	T	C	missense_variant
18	37344042	Pcdhb7	rs29674548	A	G	missense_variant
18	37344180	Pcdhb7	rs13499403	A	G	missense_variant
18	37355295	Pcdhb8	rs13490534	C	T	missense_variant
18	37355347	Pcdhb8	rs251883781	C	G	missense_variant
18	37355349	Pcdhb8	rs29769500	A	G	missense_variant
18	37355997	Pcdhb8	rs259640619	T	G	missense_variant
18	37356042	Pcdhb8	rs213825162	A	G	missense_variant
18	37356430	Pcdhb8	rs31770644	G	A	missense_variant
18	37356558	Pcdhb8	rs225508288	C	T	missense_variant
18	37356834	Pcdhb8	rs255528416	G	A	missense_variant
18	37357219	Pcdhb8	rs234610212	T	C	missense_variant
18	37401131	Pcdhb9	rs221878798	G	T	missense_variant
18	37401204	Pcdhb9	rs220925465	G	A	missense_variant
18	37401219	Pcdhb9	rs231137390	C	A	missense_variant
18	37401225	Pcdhb9	rs248894948	G	T	missense_variant
18	37401258	Pcdhb9	rs264770815	T	G	missense_variant
18	37401342	Pcdhb9	rs586014937	G	C	missense_variant
18	37401348	Pcdhb9	rs579214453	A	G	missense_variant
18	37401351	Pcdhb9	rs582037307	A	T	missense_variant
18	37401372	Pcdhb9	rs246223246	C	A	missense_variant
18	37401373	Pcdhb9	rs214312636	A	C	missense_variant
18	37401384	Pcdhb9	rs239420209	A	T	missense_variant
18	37401414	Pcdhb9	rs13490566	A	G	missense_variant
18	37401481	Pcdhb9	rs241198002	G	A	missense_variant
18	37401487	Pcdhb9	rs585512080	C	t	missense_variant
18	37401502	Pcdhb9	rs31765340	A	c	missense_variant
18	37401511	Pcdhb9	rs223416334	A	g	missense_variant
18	37401524	Pcdhb9	rs261914071	T	a	missense_variant
18	37401585	Pcdhb9	rs257025240	C	T	missense_variant
18	37401655	Pcdhb9	rs237250275	G	C	missense_variant
18	37401685	Pcdhb9	rs253419995	G	T	missense_variant
18	37401691	Pcdhb9	rs213168387	C	T	missense_variant
18	37401859	Pcdhb9	rs257224283	G	A	missense_variant
18	37401921	Pcdhb9	rs13499459	A	G	missense_variant
18	37401952	Pcdhb9	rs13490568	G	C	missense_variant
18	37402200	Pcdhb9	rs31765339	A	G	missense_variant
18	37402314	Pcdhb9	rs31765337	A	G	missense_variant
18	37402372	Pcdhb9	rs13499462	A	C	missense_variant
18	37402419	Pcdhb9	rs242701954	A	G	missense_variant
18	37402441	Pcdhb9	rs265225986	G	T	missense_variant
18	37402486	Pcdhb9	rs257023597	C	G	missense_variant
18	37402635	Pcdhb9	rs234835339	G	A	missense_variant
18	37402636	Pcdhb9	rs254072751	T	G	missense_variant
18	37402693	Pcdhb9	rs251213426	C	T	missense_variant
18	37412200	Pcdhb10	rs583971596	C	A	missense_variant
18	37412358	Pcdhb10	rs265023733	A	G	missense_variant
18	37413217	Pcdhb10	rs30109674	A	G	missense_variant
18	37421820	Pcdhb11	rs582538366	T	C	missense_variant
18	37421824	Pcdhb11	rs586361729	A	G	missense_variant
18	37422155	Pcdhb11	rs241325677	C	G	missense_variant
18	37422174	Pcdhb11	rs264884356	T	A	missense_variant
18	37422232	Pcdhb11	rs225785728	A	T	missense_variant
18	37422297	Pcdhb11	rs257413997	A	C	missense_variant
18	37422298	Pcdhb11	rs227498357	T	A	missense_variant
18	37422393	Pcdhb11	rs262782128	A	G	missense_variant
18	37423203	Pcdhb11	rs31765712	C	T	missense_variant
18	37423955	Pcdhb11	rs31765709	G	C	missense_variant
18	37435951	Pcdhb12	rs31771053	A	G	missense_variant
18	37435983	Pcdhb12	rs31771052	T	C	missense_variant
18	37436012	Pcdhb12	rs228407040	G	A	missense_variant
18	37436103	Pcdhb12	rs247361027	A	G	missense_variant
18	37436188	Pcdhb12	rs31771049	C	G	missense_variant
18	37436217	Pcdhb12	rs254996824	G	T	missense_variant
18	37436255	Pcdhb12	rs578853987	T	G	missense_variant
18	37436259	Pcdhb12	rs582495663	T	C	missense_variant
18	37437049	Pcdhb12	rs13490662	G	C	missense_variant
18	37437682	Pcdhb12	rs583501579	C	T	missense_variant
18	37437828	Pcdhb12	rs31768133	G	A	missense_variant
18	37438150	Pcdhb12	rs255682301	G	A	missense_variant
18	37442653	Pcdhb13	rs6234188	G	A	missense_variant
18	37442718	Pcdhb13	rs6234674	C	G	missense_variant
18	37442820	Pcdhb13	rs6235189	A	G	missense_variant
18	37443078	Pcdhb13	rs225947750	A	G	missense_variant
18	37443208	Pcdhb13	rs233725241	C	T	missense_variant
18	37443282	Pcdhb13	rs232174128	A	G	missense_variant
18	37443294	Pcdhb13	rs233174797	G	T	missense_variant
18	37443331	Pcdhb13	rs213246728	G	A	missense_variant
18	37443378	Pcdhb13	rs260947500	G	A	missense_variant
18	37443379	Pcdhb13	rs224239816	C	T	missense_variant
18	37443384	Pcdhb13	rs233763405	C	T	missense_variant
18	37443871	Pcdhb13	rs225753584	A	C	missense_variant
18	37444152	Pcdhb13	rs258108683	C	T	missense_variant
18	37444383	Pcdhb13	rs31768126	T	C	missense_variant
18	37444606	Pcdhb13	rs13499538	C	T	missense_variant
18	37444705	Pcdhb13	rs220198917	G	A	missense_variant
18	37444749	Pcdhb13	rs225996551	G	T	missense_variant
18	37444875	Pcdhb13	rs265491329	G	T	missense_variant
18	37444903	Pcdhb13	rs221519417	C	A	missense_variant
18	37447898	Pcdhb14	rs31767269	T	C	missense_variant
18	37447937	Pcdhb14	rs31767268	C	T	missense_variant
18	37448269	Pcdhb14	rs31767266	T	G	missense_variant
18	37448665	Pcdhb14	rs245951720	G	A	missense_variant
18	37448722	Pcdhb14	rs13490688	G	A	missense_variant
18	37448848	Pcdhb14	rs31765003	C	G	missense_variant
18	37448932	Pcdhb14	rs241780134	A	G	missense_variant
18	37449201	Pcdhb14	rs234398476	C	A	missense_variant
18	37449797	Pcdhb14	rs260931546	A	G	missense_variant
18	37474170	Pcdhb15	rs31769683	C	T	missense_variant
18	37474302	Pcdhb15	rs31769681	C	A	missense_variant
18	37474746	Pcdhb15	rs225378390	C	T	missense_variant
18	37475088	Pcdhb15	rs248522738	A	C	missense_variant
18	37475167	Pcdhb15	rs256313329	C	G	missense_variant
18	37475449	Pcdhb15	rs224174207	G	A	missense_variant
18	37477996	Pcdhb16	rs244350943	C	T	missense_variant
18	37478065	Pcdhb16	rs230269120	C	T	missense_variant
18	37478172	Pcdhb16	rs239114628	C	T	missense_variant
18	37479636	Pcdhb16	rs3699286	A	G	missense_variant
18	37479865	Pcdhb16	rs251806606	A	G	missense_variant
18	37479898	Pcdhb16	rs219388640	A	C	missense_variant
18	37479912	Pcdhb16	rs238346741	A	G	missense_variant
18	37480219	Pcdhb16	rs257648114	C	T	missense_variant
18	37486404	Pcdhb17	rs244936539	A	C	missense_variant
18	37490985	Pcdhb18	rs219388874	A	T	missense_variant
18	37491936	Pcdhb18	rs213518377	T	A	missense_variant
18	37497167	Pcdhb19	rs255645312	A	G	missense_variant
18	37499057	Pcdhb19	rs263187485	C	T	missense_variant
18	37499547	Pcdhb19	rs13490809	G	T	missense_variant
18	37504482	Pcdhb20	rs13499628	C	G	missense_variant
18	37504571	Pcdhb20	rs13499629	A	G	missense_variant
18	37505104	Pcdhb20	rs238311139	A	G	missense_variant
18	37505661	Pcdhb20	rs263921718	G	C	missense_variant
18	37505690	Pcdhb20	rs248418739	C	T	missense_variant
18	37505800	Pcdhb20	rs13490832	A	G	missense_variant
18	37506012	Pcdhb20	rs13490834	A	T	missense_variant
18	37506343	Pcdhb20	rs264488118	G	C	missense_variant
18	37506452	Pcdhb20	rs212554753	C	T	missense_variant
18	37506728	Pcdhb20	rs13499638	G	A	missense_variant
18	37515639	Pcdhb21	rs215887771	A	G	missense_variant
18	37515763	Pcdhb21	rs262265829	T	G	missense_variant
18	37518515	Pcdhb22	rs227012884	T	C	missense_variant
18	37663038	Pcdhga1	rs30021024	C	T	missense_variant
18	37663091	Pcdhga1	rs31766981	A	G	missense_variant
18	37669361	Pcdhga2	rs215689918	C	T	missense_variant
18	37669786	Pcdhga2	rs31765825	A	G	missense_variant
18	37669808	Pcdhga2	rs579496701	C	T	missense_variant
18	37669826	Pcdhga2	rs258358394	C	T	missense_variant
18	37669835	Pcdhga2	rs224284732	A	T	missense_variant
18	37669837	Pcdhga2	rs29719404	G	C	missense_variant
18	37669975	Pcdhga2	rs31764573	G	A	missense_variant
18	37670059	Pcdhga2	rs31764572	A	G	missense_variant
18	37670095	Pcdhga2	rs211885312	A	G	missense_variant
18	37670182	Pcdhga2	rs31764570	G	A	missense_variant
18	37670291	Pcdhga2	rs31764569	G	A	missense_variant
18	37671304	Pcdhga2	rs31764567	G	A	missense_variant
18	37674553	ENSMUSG00000104346	rs31769244	C	G	missense_variant
18	37674668	ENSMUSG00000104346	rs47377560	A	T	missense_variant
18	37674745	ENSMUSG00000104346	rs50832141	A	G	missense_variant
18	37674799	ENSMUSG00000104346	rs248848086	A	G	missense_variant
18	37674857	ENSMUSG00000104346	rs228050928	G	C	missense_variant
18	37674926	ENSMUSG00000104346	rs31768317	T	A	missense_variant
18	37675130	ENSMUSG00000104346	rs31768316	C	T	missense_variant
18	37675156	ENSMUSG00000104346	rs31767873	A	G	missense_variant
18	37675550	ENSMUSG00000104346	rs31767868	C	T	missense_variant
18	37675906	ENSMUSG00000104346	rs31767866	G	C	missense_variant
18	37676071	ENSMUSG00000104346	rs50204375	C	A	missense_variant
18	37676132	ENSMUSG00000104346	rs31767864	A	G	missense_variant
18	37676674	ENSMUSG00000104346	rs222075921	G	A	missense_variant
18	37676905	ENSMUSG00000104346	rs46938177	C	G	missense_variant
18	37680639	Pcdhgb1	rs31766157	A	G	missense_variant
18	37681014	Pcdhgb1	rs30831123	C	A	missense_variant
18	37681080	Pcdhgb1	rs256560514	C	T	missense_variant
18	37681368	Pcdhgb1	rs214134079	C	T	missense_variant
18	37682001	Pcdhgb1	rs579909766	C	T	missense_variant
18	37682216	Pcdhgb1	rs587502347	G	A	missense_variant
18	37685409	Pcdhga4	rs31763399	C	T	missense_variant
18	37685875	Pcdhga4	rs31762223	T	C	missense_variant
18	37686214	Pcdhga4	rs31762221	T	C	missense_variant
18	37686462	Pcdhga4	rs31762220	A	G	missense_variant
18	37686466	Pcdhga4	rs236672031	A	T	missense_variant
18	37686855	Pcdhga4	rs222544896	G	A	missense_variant
18	37686897	Pcdhga4	rs30067818	A	C	missense_variant
18	37687048	Pcdhga4	rs29766129	C	T	missense_variant
18	37687492	Pcdhga4	rs29828599	C	T	missense_variant
18	37687773	Pcdhga4	rs222693819	G	A	missense_variant
18	37690400	Pcdhgb2	rs31760261	G	A	missense_variant
18	37691430	Pcdhgb2	rs241049865	A	G	missense_variant
18	37691509	Pcdhgb2	rs582178209	G	A	missense_variant
18	37691988	Pcdhgb2	-	C	A	missense_variant
18	37691996	Pcdhgb2	-	C	T	missense_variant
18	37692004	Pcdhgb2	rs586295869	C	T	missense_variant
18	37692070	Pcdhgb2	rs31760259	T	G	missense_variant
18	37696142	Pcdhga5	rs31757763	A	C	missense_variant
18	37696662	Pcdhga5	rs31757759	T	C	missense_variant
18	37707556	Pcdhga6	rs29572749	A	G	missense_variant
18	37707695	Pcdhga6	rs30219170	G	A	missense_variant
18	37707971	Pcdhga6	rs228047555	G	A	missense_variant
18	37708045	Pcdhga6	rs107648647	A	G	missense_variant
18	37708061	Pcdhga6	rs31758353	C	G	missense_variant
18	37708097	Pcdhga6	rs251532411	A	G	missense_variant
18	37708111	Pcdhga6	rs212038240	A	G	missense_variant
18	37708119	Pcdhga6	rs49352857	A	C	missense_variant
18	37708142	Pcdhga6	rs253302354	A	G	missense_variant
18	37708159	Pcdhga6	rs31758352	G	A	missense_variant
18	37708201	Pcdhga6	rs258252125	T	C	missense_variant
18	37708205	Pcdhga6	rs220392575	A	G	missense_variant
18	37708306	Pcdhga6	rs48768494	T	G	missense_variant
18	37708312	Pcdhga6	rs47093057	T	C	missense_variant
18	37708441	Pcdhga6	rs31758348	G	A	missense_variant
18	37709104	Pcdhga6	rs31757140	A	G	missense_variant
18	37709299	Pcdhga6	rs224948403	A	G	missense_variant
18	37709425	Pcdhga6	rs213503964	T	A	missense_variant
18	37709426	Pcdhga6	rs230736499	C	T	missense_variant
18	37715342	Pcdhga7	rs585157378	G	A	missense_variant
18	37715365	Pcdhga7	rs581350616	A	G	missense_variant
18	37715395	Pcdhga7	rs217081978	G	A	missense_variant
18	37715411	Pcdhga7	rs580981307	A	G	missense_variant
18	37715412	Pcdhga7	rs584116810	G	T	missense_variant
18	37715663	Pcdhga7	rs48571522	C	T	missense_variant
18	37715684	Pcdhga7	rs50046772	T	G	missense_variant
18	37715737	Pcdhga7	rs45648051	G	A	missense_variant
18	37715764	Pcdhga7	rs229888468	A	G	missense_variant
18	37715767	Pcdhga7	rs239731996	T	A	missense_variant
18	37715791	Pcdhga7	rs224892565	T	C	missense_variant
18	37715888	Pcdhga7	rs47434541	T	A	missense_variant
18	37716160	Pcdhga7	rs248064508	G	A	missense_variant
18	37716257	Pcdhga7	rs239670543	G	T	missense_variant
18	37716881	Pcdhga7	rs239941338	T	C	missense_variant
18	37720854	Pcdhgb4	rs29556588	A	G	missense_variant
18	37722087	Pcdhgb4	rs263871106	C	G	missense_variant
18	37722309	Pcdhgb4	rs211707164	G	A	missense_variant
18	37722712	Pcdhgb4	rs211841281	A	G	missense_variant
18	37727252	ENSMUSG00000103897	rs223400252	C	T	missense_variant
18	37727429	ENSMUSG00000103897	rs261736111	A	G	missense_variant
18	37731449	Pcdhgb5	rs578772131	A	T	missense_variant
18	37731902	Pcdhgb5	rs31763711	G	A	missense_variant
18	37737252	PCDHGA9	rs31759962	A	G	missense_variant
18	37737423	PCDHGA9	-	A	C	missense_variant
18	37737894	PCDHGA9	rs239816514	G	A	missense_variant
18	37739488	PCDHGA9	rs31757901	C	A	missense_variant
18	37742944	Pcdhgb6	rs31761465	A	T	missense_variant
18	37742971	Pcdhgb6	rs31761464	A	G	missense_variant
18	37742982	Pcdhgb6	rs48291503	T	A	missense_variant
18	37743073	Pcdhgb6	rs31760663	T	G	missense_variant
18	37743556	Pcdhgb6	rs31760657	T	C	missense_variant
18	37743573	Pcdhgb6	rs31760656	A	G	missense_variant
18	37744137	Pcdhgb6	rs579774371	G	A	missense_variant
18	37744335	Pcdhgb6	rs31758983	A	G	missense_variant
18	37747326	Pcdhga10	rs49894496	G	T	missense_variant
18	37748046	Pcdhga10	rs227816131	T	G	missense_variant
18	37748380	Pcdhga10	rs6211491	A	G	missense_variant
18	37751834	Pcdhgb7	rs29982856	T	C	missense_variant
18	37752389	Pcdhgb7	rs222767689	C	T	missense_variant
18	37756774	ENSMUSG00000102742	rs31756588	A	G	missense_variant
18	37756803	ENSMUSG00000102742	rs31756587	C	G	missense_variant
18	37757258	ENSMUSG00000102742	rs31762370	C	T	missense_variant
18	37757291	ENSMUSG00000102742	rs31762368	G	A	missense_variant
18	37757313	ENSMUSG00000102742	rs29554902	T	C	missense_variant
18	37757867	ENSMUSG00000102742	rs31762365	G	A	missense_variant
18	37758084	ENSMUSG00000102742	rs31761612	A	G	missense_variant
18	37758105	ENSMUSG00000102742	rs30016360	T	C	missense_variant
18	37758123	ENSMUSG00000102742	rs252844133	C	G	missense_variant
18	37761984	Pcdhgb8	rs31759004	T	C	missense_variant
18	37762236	Pcdhgb8	rs29922181	G	A	missense_variant
18	37762314	Pcdhgb8	rs31757669	C	T	missense_variant
18	37762372	Pcdhgb8	rs31757668	T	C	missense_variant
18	37762425	Pcdhgb8	rs265525659	G	A	missense_variant
18	37763203	Pcdhgb8	rs31756602	A	G	missense_variant
18	37764111	Pcdhgb8	rs50857942	G	A	missense_variant
18	37766295	PCDHGA12	rs6311850	A	C	missense_variant
18	37766297	PCDHGA12	rs6311851	A	G	missense_variant
18	37766668	PCDHGA12	rs226112216	C	G	missense_variant
18	37766808	PCDHGA12	rs586136659	T	C	missense_variant
18	37766809	PCDHGA12	rs580326146	G	A	missense_variant
18	37766813	PCDHGA12	rs246021384	G	C	missense_variant
18	37766922	PCDHGA12	rs46952174	C	G	missense_variant
18	37767201	PCDHGA12	rs46913831	A	G	missense_variant
18	37767380	PCDHGA12	rs31762155	A	G	missense_variant
18	37767513	PCDHGA12	rs213858234	C	T	missense_variant
18	37767715	PCDHGA12	rs31761262	A	G	missense_variant
18	37806587	ENSMUSG00000102918	rs31758032	T	G	missense_variant
18	37807180	ENSMUSG00000102918	rs31758030	G	T	missense_variant
18	37808066	ENSMUSG00000102918	rs31758027	A	G	missense_variant
18	37808276	ENSMUSG00000102918	rs31758024	G	T	missense_variant
18	37808499	ENSMUSG00000102918	rs30118072	G	A	missense_variant
18	37819955	PCDHGC5	rs31754340	G	C	missense_variant
18	37855816	Diap1	rs31757019	T	C	missense_variant
18	37890892	Diap1	rs252727994	C	A	missense_variant
18	37890980	Diap1	rs235054169	A	G	missense_variant
18	37958282	Rell2	rs253129018	A	G	missense_variant
18	37966452	Fchsd1	rs31752257	C	T	missense_variant
18	37973266	Arap3	rs257218364	G	A	missense_variant
18	37973291	Arap3	rs224098252	A	G	missense_variant
18	37974667	Arap3	rs31755412	A	G	missense_variant
18	37981409	Arap3	rs243637716	A	G	missense_variant
18	37984348	Arap3	rs31753554	T	C	missense_variant
18	37989479	Arap3	rs31752177	C	T	missense_variant
18	37996676	Arap3	rs229430795	T	C	missense_variant
18	37996878	Arap3	rs230321102	T	C	missense_variant
18	38251181	0610009O20Rik	rs13468681	A	C	missense_variant
18	38253934	0610009O20Rik	rs13468683	T	C	missense_variant
18	38261223	0610009O20Rik	rs245156774	G	T	missense_variant
18	38269187	Pcdh12	rs48603060	G	A	missense_variant
18	38281325	Pcdh12	rs31735449	A	G	missense_variant
18	38281387	Pcdh12	rs264982038	T	C	missense_variant
18	38282881	Pcdh12	rs31742093	A	G	missense_variant
18	38283298	Pcdh12	rs31742088	A	G	missense_variant
18	38283455	Pcdh12	rs31742087	G	C	missense_variant
18	38283657	Pcdh12	rs238470097	G	C	missense_variant
18	38283880	Pcdh12	rs214392806	T	G	missense_variant
18	38308042	Rnf14	rs31734585	G	A	missense_variant
18	38308091	Rnf14	rs31734584	T	C	missense_variant
18	38308148	Rnf14	rs215354901	G	A	missense_variant
18	38933822	Arhgap26	rs31706418	C	T	missense_variant
18	38933839	Arhgap26	rs250482897	T	C	missense_variant
18	39296878	Arhgap26	rs29932603	A	G	missense_variant
18	39487194	Nr3c1	rs262576779	G	T	missense_variant
18	39774504	Pabpc2	rs31669985	C	T	missense_variant
18	39775115	Pabpc2	rs31669832	A	G	missense_variant
18	42173394	Gm5689	rs31875070	G	A	missense_variant
18	42173430	Gm5689	rs31875068	G	A	missense_variant
18	42216895	Lars	-	A	G	missense_variant
18	42228081	Lars	rs31868553	G	A	missense_variant
18	42235522	Lars	rs31877539	A	T	missense_variant
18	42257095	Lars	rs31872526	G	A	missense_variant
18	42257103	Lars	rs218739096	C	T	missense_variant
18	42257142	Lars	rs241224046	G	A	missense_variant
18	42257158	Lars	rs230913639	C	T	missense_variant
18	42257193	Lars	rs248588250	C	T	missense_variant
18	42578597	Gpr151	rs31864082	C	T	missense_variant
18	42578635	Gpr151	rs31864081	T	C	missense_variant
18	42578801	Gpr151	rs256971063	A	G	missense_variant
18	42578827	Gpr151	rs213725743	A	G	missense_variant
18	42578836	Gpr151	rs587315050	G	A	missense_variant
18	42578872	Gpr151	rs31864076	A	C	missense_variant
18	42578999	Gpr151	rs31864074	T	C	missense_variant
18	42579160	Gpr151	rs31863483	T	G	missense_variant
18	43766946	Scgb3a2	rs245195939	G	A	missense_variant
18	43766964	Scgb3a2	rs266139848	T	C	missense_variant
18	43981194	Spink5	rs232126969	C	T	missense_variant
18	43999804	Spink5	rs251892974	C	G	missense_variant
18	44007708	Spink5	rs31948184	T	C	missense_variant
18	44014764	Spink5	rs6249359	G	A	missense_variant
18	44028801	Spink14	rs31944297	C	T	missense_variant
18	44201278	Gm10542	rs31945308	C	G	missense_variant
18	44201321	Gm10542	rs31945307	T	C	missense_variant
18	44275958	Npy6r	rs226983690	G	T	missense_variant
18	44276429	Npy6r	rs31943040	A	G	missense_variant
18	44337045	Myot	rs262423219	G	A	missense_variant
18	44337046	Myot	rs233178503	G	A	missense_variant
18	44355117	Myot	rs30173993	T	A	missense_variant
18	44431389	Mcc	rs212802272	T	A	missense_variant
18	44459857	Mcc	rs250406968	C	T	missense_variant
18	44510163	Mcc	rs31937371	C	T	missense_variant
18	44759388	Mcc	rs31930921	C	T	missense_variant
18	46212344	Trim36	rs31954758	T	C	missense_variant
18	46280813	Pggt1b	rs30279669	T	C	missense_variant
18	46290993	Ccdc112	rs31953341	T	G	missense_variant
18	46296319	Ccdc112	rs31952374	T	C	missense_variant
18	46299277	Ccdc112	rs244856677	T	C	missense_variant
18	46299390	Ccdc112	rs31950636	A	T	missense_variant
18	46505665	Fem1c	rs32016475	C	A	missense_variant
18	46560807	Ticam2	rs239375023	T	G	missense_variant
18	46560843	Ticam2	rs252112257	T	C	missense_variant
18	46560871	Ticam2	rs32017277	A	C	missense_variant
18	46560903	Ticam2	rs264735415	C	G	missense_variant
18	46728040	Cdo1	rs261687488	C	T	missense_variant
18	46741510	Atg12	rs245272456	A	C	missense_variant
18	46741527	Atg12	rs262502769	A	G	missense_variant
18	46850335	4833403I15Rik	rs32015174	G	C	missense_variant
18	46850439	4833403I15Rik	rs258604559	T	C	missense_variant
18	46873816	4833403I15Rik	rs47921546	G	A	missense_variant
18	46885135	4833403I15Rik	rs32008139	G	C	missense_variant
18	46889409	4833403I15Rik	rs212396596	C	G	missense_variant
18	46894943	4833403I15Rik	rs45982549	T	C	missense_variant
18	46926374	Arl14epl	rs32010863	T	A	missense_variant
18	46967789	Commd10	rs13459179	T	C	missense_variant
18	46967801	Commd10	rs254430582	G	C	missense_variant
18	47248685	Sema6a	rs252102890	T	C	missense_variant
18	47281159	Sema6a	rs244915510	C	T	missense_variant
18	49755388	Dtwd2	rs260635576	T	C	missense_variant
18	49755463	Dtwd2	rs252307963	G	C	missense_variant
18	49755477	Dtwd2	rs249306255	A	G	missense_variant
18	49848725	Dmxl1	rs48141953	A	G	missense_variant
18	49877820	Dmxl1	rs215675439	C	A	missense_variant
18	49877826	Dmxl1	rs241060509	G	C	missense_variant
18	49877874	Dmxl1	rs46541142	G	C	missense_variant
18	49877889	Dmxl1	rs229807831	G	A	missense_variant
18	49877935	Dmxl1	rs48428156	G	A	missense_variant
18	49877967	Dmxl1	rs50948461	G	T	missense_variant
18	49912756	Dmxl1	rs51283104	G	A	missense_variant
18	49962186	Dmxl1	rs32103874	C	T	missense_variant
18	50047070	Tnfaip8	rs32097519	C	G	missense_variant
18	50568293	Hdhd1a	rs32068605	A	G	missense_variant
18	51302928	Prr16	rs250475483	G	C	missense_variant
18	51302946	Prr16	rs245352526	A	G	missense_variant
18	51865347	Gm4950	rs587127741	C	A	missense_variant
18	51865464	Gm4950	rs32040656	C	T	missense_variant
18	51865473	Gm4950	rs581491425	C	A	missense_variant
18	51865628	Gm4950	rs32040655	A	T	missense_variant
18	51865639	Gm4950	-	G	c	missense_variant
18	51865658	Gm4950	rs578659547	A	t	missense_variant
18	51865659	Gm4950	rs32040654	T	c	missense_variant
18	51865704	Gm4950	rs239365280	T	C	missense_variant
18	51865797	Gm4950	rs32039843	C	T	missense_variant
18	52332107	Ftmt	rs262370399	A	G	missense_variant
18	52488251	Srfbp1	rs45936103	A	C	missense_variant
18	52488317	Srfbp1	rs50772809	C	T	missense_variant
18	52488399	Srfbp1	rs48137619	G	C	missense_variant
18	52488440	Srfbp1	rs49435068	C	T	missense_variant
18	52488518	Srfbp1	rs46726272	G	A	missense_variant
18	52488535	Srfbp1	rs237319482	G	A	missense_variant
18	52488602	Srfbp1	rs49853647	C	T	missense_variant
18	52490494	Srfbp1	rs50025930	T	C	missense_variant
18	52490521	Srfbp1	rs46219415	A	C	missense_variant
18	52529050	Lox	rs48434688	C	T	missense_variant
18	52638443	Zfp474	rs214768038	C	T	missense_variant
18	52638709	Zfp474	rs30206179	C	T	missense_variant
18	52693730	Gykl1	rs29623925	G	C	missense_variant
18	52868709	Sncaip	rs244215986	A	T	missense_variant
18	52905872	Sncaip	rs261844074	G	A	missense_variant
18	52906665	Sncaip	rs218173792	G	A	missense_variant
18	52915383	Sncaip	rs257166004	T	C	missense_variant
18	53409288	Ppic	rs32107951	G	A	missense_variant
18	53465057	Prdm6	rs246809559	G	A	missense_variant
18	53683346	Cep120	rs246875746	T	C	missense_variant
18	53683362	Cep120	rs217346622	G	C	missense_variant
18	53703217	Cep120	rs32191780	T	C	missense_variant
18	53709062	Cep120	rs215595265	C	T	missense_variant
18	53709070	Cep120	rs240679922	C	A	missense_variant
18	53714885	Cep120	rs220766702	G	A	missense_variant
18	53727585	Cep120	rs32192443	T	C	missense_variant
18	56532045	Aldh7a1	rs236438143	G	A	missense_variant
18	56537246	Aldh7a1	rs231149273	G	T	missense_variant
18	56562598	Phax	rs45917121	G	A	missense_variant
18	56592383	Tex43	rs50034385	C	T	missense_variant
18	56762534	Mar3	rs48931360	T	C	missense_variant
18	57252883	Megf10	rs212163346	G	A	missense_variant
18	57293885	Megf10	rs50545193	G	A	missense_variant
18	57294021	Megf10	rs227846499	A	G	missense_variant
18	57363079	Prrc1	rs47766380	C	T	missense_variant
18	57363135	Prrc1	rs51266157	G	A	missense_variant
18	57363246	Prrc1	rs223580350	C	A	missense_variant
18	57477125	Ctxn3	rs243212409	C	G	missense_variant
18	57477302	Ctxn3	rs216641157	G	A	missense_variant
18	57563210	1700011I03Rik	rs47844462	G	T	missense_variant
18	57592010	1700011I03Rik	rs48776080	G	A	missense_variant
18	57878925	Slc12a2	rs237400176	A	G	missense_variant
18	57936322	Slc12a2	rs13468098	A	G	missense_variant
18	57941013	Slc12a2	rs38341631	A	G	missense_variant
18	58012222	Fbn2	rs37365951	C	T	missense_variant
18	58012270	Fbn2	rs39344129	T	C	missense_variant
18	58023239	Fbn2	rs13464230	T	C	missense_variant
18	58104009	Fbn2	rs30301759	T	C	missense_variant
18	58114502	Fbn2	rs29621342	G	T	missense_variant
18	58209663	Fbn2	rs228838877	C	A	missense_variant
18	58556490	Slc27a6	rs30221712	G	T	missense_variant
18	58556653	Slc27a6	rs29548615	A	G	missense_variant
