# Supplementary material for: Allelic Variation in the Toll-Like Receptor Adaptor Protein Ticam2 Contributes to SARS-Coronavirus Pathogenesis in Mice
Source: G3 (Bethesda). 2017 Jun 5;7(6):1653–63. doi: 10.1534/g3.117.041434 (PMC5473747; doi:10.1534/g3.117.041434)
Supplement: Supplementary file 5 [file 1653File005.csv]

Sample.ID	sex	D3.Pct	D4.pct	L10.Lung	Titer.Lung	Hem.Pres	Mortality	Denudation	Debris	Inflammation	Necrosis	Perivascular Cuffing	Edema	Interstitial Septum (Infla)	Airspace Inflammation	Hyaline Membrane	Exudates	eosinophils	UNC010515539	UNC010019700	JAX00001692	UNC010540261	backupUNC010074862	UNC010078808	UNC011342783	backupUNC010568212	JAX00005772	UNC010584488	backupUNC011588125	backupUNC010894728	UNC010836178	backupUNC012020959	UNC010409945	JAX00279191	UNC010427659	UNC010872195	UNC010873548	JAX00090716	backupJAX00482470	JAX00483439	UNC020366382	JAX00485514	JAX00486934	UNC020307912	UNC_rs28042522	JAX00095208	backupJAX00095716	UNC021271954	UNC020451596
																			1	1	1	1	1	1	1	1	1	1	1	1	1	1	1	1	1	1	1	2	2	2	2	2	2	2	2	2	2	2	2
																			1.727	2.553	10.645	12.821	19.885	22.725	27.921	36.452	41.206	43.027	47.714	52.517	68.356	72.751	84.202	89.471	93.121	97.692	98.23	2.46	3.533	9.04	12.968	17.576	22.757	27.625	33.633	37.827	42.509	47.622	52.569
CC(003x053)F2_1F	0	92.39	97.92	5.612783857	410000.0003	1	0	0	0.5	1	-	1	0.5	0.5	0.5	0	1	0.5	AB	AB	AB	AB	AB	AB	AA	AA	AA	AA	AA	AA	AB	AB	AB	AB	AB	AB	AB	AB	AB	AB	AB	AB	AB	AB	AB	AB	AB	AB	AB
CC(003x053)F2_2M	1	96.38	95.65	5.176091259	150000	1	0	0.5	0.5	0.5	-	0.5	0.5	1	1	0.5	0.5	0.5	AB	AB	AB	AB	AB	AB	AB	AB	AB	AB	AB	AB	AB	AB	AB	AB	AB	AB	AB	AB	AB	AB	AB	AB	AB	AB	AB	BB	BB	BB	BB
CC(003x053)F2_3M	1	90.77	92.25	5.477121255	300000.0002	1	0	0.5	0.5	0.5	-	1	0.5	1	1	0	0.5	0.5	BB	BB	BB	BB	AB	AB	AB	AA	AA	AA	AA	AA	AB	AB	AB	BB	BB	BB	BB	BB	BB	BB	BB	BB	AB	AB	AA	AA	AA	AA	AA
CC(003x053)F2_5M	1	92.41	94.3	5.579783597	380000.0003	1	0	0.5	1	1	-	1	0.5	1	1	0	1	0.5	AA	AA	AA	AB	AB	AB	AA	AB	AB	AB	AB	AB	BB	BB	AB	AB	AB	AB	AB	AA	AA	AA	AA	AA	AA	AA	AA	AA	AA	AA	AA
CC(003x053)F2_6M	1	94.96	96.9	5.041392685	110000	0	0	0.5	0.5	1	-	1	0.5	0.5	0.5	0	0	0.5	AB	AB	AB	AB	AB	AB	AB	AB	AB	AB	AB	BB	BB	BB	BB	BB	BB	AB	AB	BB	BB	BB	BB	BB	BB	BB	BB	BB	BB	BB	BB
CC(003x053)F2_8M	1	81.45	83.71	5.653212514	450000.0002	1	0	0.5	0.5	0.5	-	1	0.5	1	0.5	0	1	0.5	AA	AA	AA	AA	AA	AA	AA	AA	AA	AA	AA	AA	AA	AB	AB	AB	AB	AB	AB	AB	AB	AB	AB	BB	BB	BB	BB	BB	BB	BB	BB
CC(003x053)F2_9F	0	100	101.58	5.041392685	110000	0	0	-	-	-	-	-	-	-	-	-	-	-	AB	AB	AB	AB	AB	AB	AB	AB	AA	AA	AA	AA	AB	AB	BB	BB	BB	BB	BB	AA	AA	AA	AA	AA	AA	AA	AA	AA	AB	AB	AB
CC(003x053)F2_10M	1	90.03	89	5.643452676	439999.9995	1	0	0.5	2	0.5	-	1	0.5	1.5	1.5	0	2	1	AB	AB	AB	AB	AB	AB	AB	AB	AB	AB	BB	BB	AB	AB	AB	AA	AA	AA	AA	AB	AB	AB	AB	AB	AB	AB	AB	AB	AB	AB	BB
CC(003x053)F2_12M	1	95.54	94.64	-		2	0	0	0.5	1.5	-	0.5	0.5	0.5	0.5	0	0	0.5	AA	AA	AA	AA	AA	AA	AA	AB	AB	AB	AB	BB	AB	AB	AB	AB	AB	AB	AB	BB	BB	BB	BB	BB	BB	AB	AB	AB	AB	AB	AB
CC(003x053)F2_13F	0	99.02	98.53	3.176091259	1500	0	0	0.5	1	0.5	-	0.5	0	0.5	0.5	0	0	0.5	BB	AA	AA	AA	AA	AA	AA	AA	AA	AA	AA	AA	AA	AA	AA	AA	AA	AA	AA	AB	AB	AB	AB	AB	AB	AB	AB	AB	AB	AB	AB
CC(003x053)F2_14M	1	94.02	97.01	5.612783857	410000.0003	0	0	0	0.5	0.5	-	0.5	0	0.5	0.5	0	0	0.5	AB	AB	AB	AB	AB	AB	AB	BB	BB	BB	BB	BB	BB	BB	BB	BB	BB	AB	AB	BB	BB	BB	BB	BB	AB	AB	AB	AB	AB	AB	AB
CC(003x053)F2_15M	1	97.24	96.9	3.77815125	5999.999995	0	0	0	0.5	0.5	-	0.5	0	0.5	0.5	0	0	0.5	AA	AA	AA	AA	AA	AA	AA	AA	AA	AA	AA	AA	AB	BB	BB	BB	BB	BB	BB	BB	BB	AB	AB	AB	AB	AB	AB	AA	AA	AA	AA
CC(003x053)F2_16F	0	83.82	88.24	5.414973348	260000	1	0	0.5	0.5	0.5	-	1.5	0.5	1	1.5	0	1.5	0.5	AA	AA	AA	AA	AA	AA	AA	AB	AB	AB	BB	AB	AB	AB	AB	AB	AB	AB	AB	AA	AA	AA	AA	AA	AB	AB	BB	BB	BB	BB	BB
CC(003x053)F2_17M	1	86.93	84.45	5.491361694	310000.0001	2	0	0.5	0.5	1	-	1	0.5	1	1	1	1	0.5	AA	AA	AB	AB	AB	BB	BB	BB	BB	BB	BB	BB	BB	BB	BB	BB	BB	AB	AB	AA	AA	AA	AA	AA	AA	AA	AA	AA	AA	AA	AA
CC(003x053)F2_18M	1	96.73	97.55	4.414973348	26000	0	0	0.5	0.5	1.5	-	1.5	0.5	1	1	0	0.5	0.5	AB	AB	AB	AB	AB	AB	AB	AB	AB	AB	AB	AB	AA	AA	AA	AA	AA	AA	AA	AB	AB	AB	AB	AB	AB	AB	AB	AB	BB	BB	BB
CC(003x053)F2_19F	0	81.42	83.19	5.799340549	629999.9993	-	0	0.5	0.5	0.5	-	1	0.5	1	1	0	1.5	0.5	AB	AB	AB	AB	AB	AB	AB	AB	AB	AB	AB	AB	AB	AB	BB	BB	BB	BB	BB	AB	AB	AB	AB	AB	AB	AB	AB	AB	AB	AB	AB
CC(003x053)F2_20F	0	94.18	98.41	4.431363764	26999.99999	0	0	0	0.5	0.5	-	0.5	0	0.5	0.5	0	0.5	0.5	AB	AB	AB	AB	AB	AB	AB	AB	BB	BB	BB	BB	BB	BB	BB	AB	AB	AB	AB	AB	AB	AB	AB	AB	AB	AB	AB	AB	BB	BB	AB
CC(003x053)F2_21F	0	90.75	91.19	5.230448921	169999.9999	0	0	0.5	1.5	1	-	1	0.5	0.5	0.5	0	0.5	0.5	BB	BB	BB	BB	BB	BB	BB	BB	BB	BB	BB	BB	BB	BB	BB	BB	BB	BB	BB	AB	AB	AB	AB	AB	AB	AB	AB	AB	AB	AB	AB
CC(003x053)F2_22F	0	89.62	90.16	4.69019608	49000	2	0	0.5	2.5	1.5	-	2	1	1.5	2.5	0	2.5	1	AB	AB	AB	AB	AB	AB	AB	AB	AB	AB	AB	AB	AB	AB	AB	AB	AB	AB	AB	AB	AB	AB	AB	AB	AB	AB	AB	AB	AB	AB	AB
CC(003x053)F2_23M	1	89.9	89.9	6.301029996	2000000.002	0	0	0.5	0.5	1	-	0.5	0	0.5	0.5	0	0	0.5	AA	AA	AA	AA	AA	AB	AB	AB	AB	AB	AB	AB	BB	BB	BB	BB	BB	BB	BB	AB	AB	AB	AB	AB	BB	BB	BB	BB	BB	BB	BB
CC(003x053)F2_24M	1	91.87	93.99	5.447158031	279999.9998	0	0	0.5	0.5	0.5	-	0.5	0	0.5	0.5	0	0.5	0.5	AA	AA	AA	AA	AA	-	AA	AA	AA	AA	AB	AB	AB	AB	AB	-	BB	BB	BB	AA	AA	AA	AA	AA	AA	AA	-	-	AA	-	AA
CC(003x053)F2_26M	0	82.14	79.02	6.204119983	1600000.001	2	0	0.5	0.5	0.5	-	0.5	0.5	0.5	0.5	0	0.5	0.5	AA	AA	AB	AB	BB	BB	BB	BB	BB	BB	BB	BB	BB	BB	BB	BB	BB	BB	BB	AA	AA	AB	AB	AB	AB	AB	AB	AB	AB	AB	AB
CC(003x053)F2_27M	0	91.67	96.93	4.602059991	39999.99997	0	0	0	0.5	1	-	0.5	0	0.5	0.5	0	0.5	0.5	AB	AB	AA	AA	AA	AA	AA	AA	AA	AA	AA	AA	AB	AB	AB	AB	AB	AB	AB	AB	AB	AB	AB	AB	AB	AB	AB	AB	AB	AB	AB
CC(003x053)F2_28F	0	85.53	82.02	6.079181246	1200000	2	0	0.5	0.5	1	-	1.5	0.5	1	1.5	0.5	2	0.5	AA	AA	AA	AA	AB	AB	AB	AB	AB	AB	AB	AB	AA	AA	AB	AB	AB	AB	AB	AB	AB	AB	AB	AB	AB	BB	AB	AB	AB	AB	AB
CC(003x053)F2_30M	1	88.57	88.57	5.447158031	279999.9998	0	0	0.5	0.5	0.5	-	0.5	0.5	0.5	0	0	0	0.5	AB	AB	AB	AB	AB	AB	AB	AB	AB	AB	AB	AB	AA	AA	AA	AA	AA	AA	AA	AB	AB	AB	BB	BB	BB	BB	BB	BB	BB	BB	AB
CC(003x053)F2_31F	0	85.89	87.5	5.113943352	129999.9999	0	0	0.5	0.5	0.5	-	0.5	0	0.5	0	0	0	0.5	BB	BB	BB	BB	BB	BB	BB	AB	AB	AB	AB	AB	AB	AB	AB	BB	BB	BB	BB	AB	AB	AB	AB	AB	AB	AB	AB	AB	AB	AB	AB
CC(003x053)F2_32M	1	-	-	-		-	1	-	-	-	-	-	-	-	-	-	-	-	AA	AA	AA	AA	AA	AA	AA	AB	AB	AB	AB	BB	BB	BB	AB	AB	AB	AB	AB	AB	AB	AB	AB	AB	AB	AB	AB	AB	AB	AB	AB
CC(003x053)F2_34M	1	88.64	80.84	5.544068044	349999.9997	2	0	-	-	-	-	-	-	-	-	-	-	-	AB	AB	AB	AA	AA	AA	AA	AA	AA	AA	AA	AB	AA	AA	AA	AA	AA	AA	AA	AA	AA	AA	AA	AB	AB	AB	AB	AB	AB	AB	AB
CC(003x053)F2_35M	1	89.2	89.55	5.255272505	180000	0	0	0.5	0.5	0.5	-	0.5	0	1	0.5	0	0.5	0.5	AA	AA	AB	AB	AB	AB	AB	AB	AB	AB	AB	AB	BB	BB	BB	BB	BB	AB	AB	AB	AB	AB	AA	AA	AA	AA	AA	AA	AA	AA	AA
CC(003x053)F2_36M	1	85.93	89.63	4.86332286	72999.99998	0	0	0	0.5	0.5	-	0.5	0	0.5	0.5	0	0	0.5	AB	AB	BB	BB	BB	BB	BB	BB	BB	BB	BB	BB	AA	AA	AA	AA	AA	AB	AB	AB	AB	AB	AB	AB	AB	AB	AB	AB	AB	AB	AA
CC(003x053)F2_38M	1	90.17	87.8	5.672097858	470000.0001	0	0	0	0.5	1	-	0.5	0.5	1	1	0	1	0.5	AB	AB	AB	AB	AB	AB	AB	AB	AB	AB	AB	AB	BB	BB	AB	AB	AB	AB	AB	AB	AB	AB	AB	AB	AB	AB	AB	AB	AB	AB	AB
CC(003x053)F2_39M	1	89.17	85.2	5.255272505	180000	3	0	0	1.5	1	-	1.5	1	0.5	1	1	0.5	0.5	AA	AA	AB	AB	AB	AB	AB	AB	AB	AB	AB	AB	AB	AB	AB	AB	AB	AB	AB	BB	BB	BB	BB	BB	BB	BB	BB	BB	BB	BB	BB
CC(003x053)F2_40M	1	85.77	90.91	3.531478917	3400	0	0	0.5	1	1	-	1.5	0.5	1.5	0.5	0	1	0.5	AB	AB	AB	BB	-	BB	BB	BB	BB	BB	BB	BB	BB	BB	BB	BB	BB	BB	BB	BB	BB	BB	BB	BB	BB	BB	BB	BB	BB	BB	BB
CC(003x053)F2_41F	0	88.15	86.73	-		1	1	0.5	0.5	0.5	-	0.5	0	0.5	0.5	0	0.5	0.5	AA	AA	AB	AB	AB	AB	AB	AB	AB	AB	AB	AB	AA	AB	AB	AB	AB	AB	AB	BB	BB	BB	BB	BB	AB	AB	AB	AB	AB	AB	AB
CC(003x053)F2_43F	0	86.88	88.3	5.591064607	390000	2	0	0.5	1	1	-	1.5	0.5	1.5	2	0	2.5	2	BB	BB	BB	BB	BB	BB	BB	BB	BB	BB	BB	AB	AB	AB	AB	AB	AB	AB	AB	BB	BB	BB	BB	BB	BB	AB	AA	AA	AA	AA	AA
CC(003x053)F2_46F	0	86.11	89.44	-		1	1	0	0.5	0.5	-	0.5	0	0.5	0.5	0	0.5	0.5	AB	AB	AB	AB	AB	AB	BB	AB	AB	AB	AB	AA	AA	AB	AB	AB	AB	BB	BB	AB	AB	AB	AB	AB	AB	AB	AB	AB	AB	AB	AA
CC(003x053)F2_47M	1	88.41	90.22	5.838849091	690000.0004	1	0	0.5	0.5	0.5	-	0.5	0	0.5	0.5	0	1	0.5	BB	BB	BB	BB	BB	BB	BB	BB	AA	AA	AA	AA	AA	AA	AA	AA	AA	AA	AA	AA	AA	AA	AA	AB	AB	AB	AB	AB	AB	AB	AB
CC(003x053)F2_48F	0	86.15	90.77	-		1	1	0.5	0.5	0.5	-	2	1	1.5	1.5	0	1	1.5	AA	AA	AA	AA	AA	AA	AA	AA	AA	AA	AA	AB	AB	AB	AB	AB	AB	AB	AB	BB	AB	AB	AB	AB	AB	AB	AB	AB	AB	AB	AB
CC(003x053)F2_49M	1	85.76	81.02	6.204119983	1600000.001	2	0	0	0.5	0.5	-	0.5	0.5	0.5	0.5	0	0.5	0.5	AB	AB	AB	BB	BB	BB	BB	BB	BB	BB	BB	BB	BB	BB	BB	BB	BB	BB	BB	AA	AA	AA	AA	AA	AA	AB	AB	AB	AB	AB	AB
CC(003x053)F2_51M	1	96.04	94.96	4.505149978	31999.99998	0	0	0	0.5	0.5	-	0.5	0	0.5	0.5	0	0.5	0.5	AB	AB	AB	AB	AB	AB	AB	AA	AA	AA	AA	AA	AA	AA	AA	AA	AB	AB	AB	AB	AB	AA	AA	AA	AB	AB	AB	AB	AB	AB	AB
CC(003x053)F2_52F	0	84.04	80.32	5.903089987	800000	3	0	0.5	0.5	0.5	-	1	0.5	1	1	0.5	0.5	0.5	AA	AA	AA	AA	AA	AA	AA	AA	AA	AA	AA	AA	AB	AB	AB	AB	AB	AB	AB	BB	BB	BB	BB	BB	BB	BB	BB	BB	BB	BB	BB
CC(003x053)F2_53F	0	88.15	88.63	4.612783857	41000.00003	0	0	0.5	0.5	0.5	-	0.5	0	0.5	0	0	0	1	AB	AB	AB	AB	AB	AB	AB	AB	AB	AB	AB	AB	BB	BB	BB	BB	BB	BB	BB	AA	AA	AA	AA	AA	AB	AB	AB	AB	AB	AB	AB
CC(003x053)F2_54M	1	99.63	97.38	5.041392685	110000	1	0	0.5	0.5	0.5	-	0.5	0.5	1	1	0	1	0.5	BB	BB	BB	BB	BB	BB	AB	AB	AB	AB	AB	AB	AB	AB	AB	AB	AB	AB	AB	AB	AB	AB	AB	AB	AB	AB	AA	AA	AA	AA	AB
CC(003x053)F2_56F	0	89.76	86.83	6.69019608	4900000	1	0	0.5	0.5	0.5	-	1	0.5	1	1.5	0	1	0.5	BB	BB	BB	BB	BB	BB	BB	BB	BB	BB	BB	BB	AB	AB	AB	AB	AB	AB	AB	AB	AB	AB	AB	AB	AB	AB	AB	AB	AB	AB	AB
CC(003x053)F2_60M	1	89.93	90.6	5.462397998	290000.0001	1	0	0.5	0.5	0.5	-	1	0.5	1.5	1	1	1	0.5	AA	AA	AA	AA	AA	AA	AB	BB	BB	BB	BB	BB	BB	BB	BB	AB	AB	AB	AB	AA	AA	AA	AA	AA	AA	AA	AA	AA	AA	AA	AB
CC(003x053)F2_70M	1	85.5	-	-		-	1	-	-	-	-	-	-	-	-	-	-	-	AB	AB	AB	AB	AB	AB	AB	AB	AB	AB	AA	AA	AB	AB	AB	AB	AB	AB	AB	AB	AB	AB	AB	AB	BB	BB	BB	BB	BB	BB	BB
CC(003x053)F2_80M	1	84.69	81.25	5.499687083	316000.0003	0.5	0	0.5	1	0.75	-	1	0.25	1	1.25	0.25	1	0.5	AB	AB	AB	AB	AA	AA	AA	AA	AB	AB	AB	AB	AB	AB	AB	AB	AB	BB	BB	AB	AB	AB	AB	AB	AB	AB	AB	AB	AB	BB	BB
CC(003x053)F2_81F	0	86.7	81.55	6.096910013	1250000	2	0	0.25	0.75	0.75	-	1.25	0.5	1.25	1.75	0.75	0.75	0.75	AA	AA	AA	AA	AA	AA	AA	AA	AA	AA	AB	AB	AB	BB	BB	BB	BB	BB	BB	AB	AB	AB	AB	AB	AA	AA	AA	AA	AA	AA	AA
CC(003x053)F2_82F	0	83.33	84.09	6.113943352	1299999.999	0	0	0.25	0.5	0.5	-	1	0.25	1	0.75	0	1	0.75	AB	AB	AB	AB	AB	AB	AB	AB	AB	AB	AB	AB	BB	BB	BB	BB	BB	BB	BB	AB	AB	AB	AB	AB	AB	AB	AA	AA	AA	AA	AA
CC(003x053)F2_84M	1	89.32	90.17	5.591064607	390000	0	0	0.25	0.75	0.25	-	0.25	0	0.5	0.5	0	0.25	0.25	AB	AB	AB	AB	AB	AB	AB	BB	BB	BB	AB	AB	AB	AB	AB	AB	AB	AB	AB	AA	AA	AA	AA	AA	AB	AB	AB	AB	AB	AB	AB
CC(003x053)F2_85M	1	94.35	94.78	4.668385917	46600.00003	0	0	0.5	0.5	1.25	-	1.75	0.5	0.5	0.5	0	0.5	0.5	AB	AB	AB	AB	AB	AB	AB	AB	AA	AA	AA	AA	AA	AA	AA	AA	AA	AA	AA	BB	BB	BB	AB	AB	AB	AB	AB	AB	AB	AB	AB
CC(003x053)F2_86M	1	84.82	79.91	5.491361694	310000.0001	2	0	0.25	0.25	0.5	-	0.75	0.5	0.5	1	1	0.75	0.5	BB	BB	AB	AB	AB	AB	AB	AB	AB	AB	BB	BB	AA	AA	AA	AA	AA	AA	AA	AB	AB	AB	AB	BB	AB	AB	AB	AB	AB	AB	AB
CC(003x053)F2_87F	0	91.58	95.54	5.230448921	169999.9999	0.75	0	0.25	0.5	0.75	-	1.5	0.75	1.5	1.75	0.25	1.25	0.5	AB	AB	AB	AB	AA	AA	AA	AA	AA	AA	AA	AA	AB	AB	BB	BB	BB	BB	BB	AB	AB	AB	AB	BB	BB	BB	BB	BB	BB	BB	BB
CC(003x053)F2_88F	0	90.78	88.94	4.977723605	94999.99994	0.5	0	0.25	0.25	0.5	-	0.5	0	1	1	0	1	0.5	AA	AA	AB	AB	AB	AB	AB	BB	BB	BB	BB	BB	BB	BB	BB	BB	BB	AB	AB	AA	AA	AA	AA	AA	AB	AB	AB	AB	AB	AB	AB
CC(003x053)F2_89M	1	95.24	94.84	3.929418926	8500.000006	0	0	0.25	0.5	0.25	-	0.5	0	0.25	0.25	0	0.75	0.25	AB	AB	AB	AB	AB	AB	AB	AB	AB	AB	AB	AB	AB	AB	AB	AB	AB	AB	AB	AB	AB	AB	AB	AB	AB	AB	AB	AB	AB	AB	BB
CC(003x053)F2_93M	1	93.83	98.35	3.204119983	1600.000001	0	0	0.5	0.75	0.5	-	1.25	0	0.5	0.5	0	0.5	0.25	AB	AB	AA	AA	AA	AA	AA	AA	AA	AA	AA	AB	AB	AB	AB	AB	AB	AB	AB	BB	BB	BB	BB	BB	BB	BB	BB	AB	AB	AB	AB
CC(003x053)F2_95M	1	82.91	77.82	5.255272505	180000	2.5	0	0.25	0.5	0.5	-	0.75	0.5	0.5	1	1.75	0.25	1.25	AA	AA	AA	AA	AA	AA	AA	AA	AA	AB	AB	AB	BB	BB	BB	BB	BB	BB	BB	AB	AB	AB	AB	AB	AA	AA	AA	AA	AA	AA	AA
CC(003x053)F2_96M	1	96.43	97.08	5.471291711	296000	0	0	0.25	0.5	0.25	-	0.5	0	0.25	0.25	0	0	0.25	AA	AA	AA	AA	AA	AA	AA	BB	BB	BB	BB	BB	AB	AB	AB	AB	AB	BB	BB	BB	BB	BB	BB	BB	BB	BB	BB	BB	BB	BB	BB
CC(003x053)F2_97M	1	92.49	95.26	4.217483944	16499.99999	0.5	0	0	0.25	0.25	-	0.5	0	0.25	0	0	0	0.5	BB	BB	BB	BB	AB	AB	AB	AA	AA	AA	AA	AA	AA	AA	AB	AB	AB	BB	BB	BB	BB	BB	BB	BB	BB	AB	AB	AB	AB	AB	AB
CC(003x053)F2_98M	1	89.82	86.91	5.77815125	599999.9995	1.5	0	0.25	1.25	0.75	-	0.75	0	1.5	1.5	0.5	1.75	0.5	BB	BB	BB	BB	BB	BB	BB	BB	BB	BB	BB	BB	BB	BB	BB	AB	AA	AA	AA	AA	AA	AA	AA	AA	AA	AA	AA	AA	AA	AA	AA
CC(003x053)F2_99F	0	85.47	79.07	5.903089987	800000	4	0	0.25	0.25	0.5	-	1.25	1	0.75	0.75	2.25	0.25	1	AA	AA	AA	AA	AA	AA	AA	AA	AA	AA	AB	AB	AB	BB	BB	BB	BB	BB	BB	AA	AA	AA	AA	AA	BB	BB	BB	BB	BB	BB	BB
CC(003x053)F2_100F	0	88.62	88.62	5.658964843	456000.0004	1	0	0.25	0.75	0.5	-	1.75	1	1.75	1.5	0.75	1.25	1	AB	AB	AB	AB	AB	AB	AA	AA	AA	AA	AA	AA	AB	AB	AB	AB	AB	AB	AB	BB	BB	BB	BB	BB	BB	BB	BB	BB	BB	BB	BB
CC(003x053)F2_101F	0	88.53	90.37	5.190331698	154999.9999	1	0	0.25	0.75	0.25	-	0.5	0	1.75	1	0	1	0.5	AB	AB	AB	AB	AB	AB	AB	BB	BB	BB	BB	BB	AB	AB	AB	AB	AB	AB	AB	BB	BB	BB	BB	BB	BB	BB	BB	BB	BB	BB	BB
CC(003x053)F2_102F	0	90.31	91.19	4.361727836	23000	2.5	0	0.25	1	1	-	1.25	0.5	2	0.75	0	0.5	1.5	AB	AB	AB	AB	AB	AB	AB	AB	AB	AB	AB	AB	AB	AB	AB	AB	BB	BB	BB	AB	AB	AB	AB	AB	AB	AB	AB	AB	AB	AB	AB
CC(003x053)F2_103M	1	92.88	90.51	4.649334859	44600.00003	1	0	0	0.5	0.25	-	0.5	0	1	1.25	0.25	1	0.75	BB	BB	BB	BB	BB	BB	BB	BB	BB	BB	BB	BB	AA	AA	AA	AA	AA	AA	AA	AA	AA	AA	AA	AB	AB	AB	AB	AB	AB	AB	AB
CC(003x053)F2_104M	1	95.59	96.27	5.579783597	380000.0003	0	0	0	0.25	0.25	-	0.5	0	0.5	0.5	0	0.25	0.25	BB	BB	BB	BB	BB	BB	BB	BB	AB	AB	AB	AB	AB	AB	AB	AB	AB	AB	AB	AB	AB	AB	AB	AB	AB	AB	AB	AB	AB	AB	AB
CC(003x053)F2_105F	0	86.44	80.79	5.897627091	789999.9995	3.5	0	0.5	0.5	0.5	-	1.5	1	1	1	1.25	0.25	1.5	AB	AB	AB	AB	AB	AB	AB	AB	AB	AB	AB	AB	AB	AB	AB	AB	AB	AB	AB	AB	AB	AB	AB	AB	AB	AB	AB	AB	AB	AB	AA
CC(003x053)F2_106M	1	92.88	93.19	4.658964843	45600.00004	0	0	0.25	0.65	0.5	-	1.5	0.5	0.5	0.5	0	0.25	0.25	AA	AA	AA	AA	AA	AB	AB	AB	AB	AB	AB	AB	AA	AA	AA	AA	AA	AA	AA	AA	AB	AB	AB	AB	AB	AB	AB	AB	AB	AB	AB
CC(003x053)F2_107M	1	91.76	91.76	4.447158031	27999.99998	0.5	0	0.25	1	0.75	-	2	1	1	1	0	1	0.75	AB	AB	AB	AB	AA	AA	AA	AA	AA	AA	AA	AA	AB	AB	AB	AB	AB	AB	AB	BB	BB	BB	BB	BB	BB	BB	BB	BB	BB	BB	BB
CC(003x053)F2_108F	0	81.36	76.27	6.243038049	1750000.001	2	0	0.75	1.25	0.75	-	1.25	0.5	0.75	0.75	0	1.25	0.25	BB	BB	BB	BB	BB	BB	BB	BB	BB	BB	AB	AB	AB	BB	BB	BB	BB	BB	BB	AB	AB	AB	AB	AB	AB	AB	BB	BB	BB	BB	BB
CC(003x053)F2_110F	0	83.72	-	-		-	1	-	-	-	-	-	-	-	-	-	-	-	AA	AA	AA	AA	AA	AA	AA	AB	AB	AB	AB	AB	AB	AB	AB	AB	AB	AA	AA	AA	AA	AA	AA	AA	AA	AA	AB	AB	BB	BB	BB
CC(003x053)F2_111F	0	85.94	89.06	4.096910013	12500	0.5	0	0.25	0.5	0.5	-	0.75	0.25	0.5	0.25	0	0.25	0.5	AA	AA	AA	AA	AA	AA	AA	AA	AA	AA	AA	AB	AB	AB	AB	AB	BB	BB	BB	AB	AB	AB	BB	BB	BB	BB	BB	BB	BB	BB	BB
CC(003x053)F2_112M	1	86.77	81.32	5.440909082	276000	1	0	0.25	0.75	0.25	-	0.5	0	0.75	1.25	0.75	0.75	0.25	AB	AB	AB	AB	AB	AB	AB	BB	BB	BB	BB	BB	BB	BB	BB	AB	AB	AB	AB	BB	BB	BB	BB	BB	BB	BB	BB	BB	BB	BB	BB
CC(003x053)F2_113F	0	82.19	79	6.505149978	3199999.998	0.5	0		1.25	1	-	1.5	0.5	1	1.25	0.25	2.25	0.25	AB	AB	AB	AA	AA	AA	AA	AA	AA	AA	AA	AB	AB	AB	AB	AB	AB	AB	AB	AA	AA	AA	AA	AA	AA	AA	AA	AA	AA	AA	AA
CC(003x053)F2_114M	1	81.58	77.07	6.51851394	3300000.001	2.5	0	0.5	0.75	0.5	-	1.25	0.25	1.25	0.75	0.25	1	0.25	AA	AA	AB	AB	AB	AB	AB	AA	AA	AA	AA	AA	AB	AB	AB	AB	AB	AB	AB	AA	AA	AA	AA	AA	AA	AA	AA	AA	AA	AA	AA
CC(003x053)F2_115F	0	94.67	94.08	-		0	0	0.25	1	0.5	-	0.75	0.25	0.5	0.25	0	0.25	0.25	BB	BB	BB	BB	AB	AB	AB	AB	AB	AB	AB	AB	AB	BB	BB	BB	BB	BB	BB	AA	AA	AA	AA	AA	AA	AA	AA	AA	AA	AA	AA
CC(003x053)F2_116M	1	85.04	85.83	5.602059991	399999.9997	1	0	0.5	1.5	0.75	-	1.5	0.75	1.25	1.75	0.25	1.75	1.25	AB	AA	AA	AA	AA	AA	AA	AA	AA	AA	AA	AA	AB	AB	BB	BB	BB	BB	BB	BB	BB	BB	BB	BB	BB	BB	BB	BB	BB	BB	BB
CC(003x053)F2_117F	0	84.92	85.43	5.440909082	276000	1.5	0	0.25	0.5	0.75	-	1.25	0.25	0.5	0.25	0.5	0.5	0.5	BB	BB	BB	BB	BB	BB	BB	BB	BB	BB	BB	AB	AB	AB	AB	AB	AB	AB	AB	BB	BB	BB	AB	AB	AB	AB	AA	AA	AA	AB	AB
CC(003x053)F2_118F	0	91.15	95	3.130333768	1349.999998	0	0	0.25	0.75	0.5	-	1	0	0.5	0.25	0	0	0.75	AB	AB	AB	AB	AB	AB	AB	BB	BB	BB	BB	BB	BB	BB	BB	BB	BB	AB	AB	AB	AB	AB	AB	AB	AB	AB	AB	AB	AB	AB	AB
CC(003x053)F2_119M	1	99.63	98.51	4	10000	0	0	0.5	0.75	0.25	-	0.25	0	0.25	0	0	0	0.25	AB	AB	BB	BB	BB	BB	BB	BB	BB	BB	BB	BB	BB	BB	BB	BB	BB	BB	BB	AA	AA	AA	AA	AA	AA	AB	AB	AB	AB	AB	AB
CC(003x053)F2_120F	0	91.13	90.15	4.431363764	26999.99999	0.5	0	0.25	0.5	0.25	-	0.5	0	1	0.5	0	0	0.25	AB	AB	AB	AB	AB	AB	AB	AB	AB	AB	AB	AB	AB	AB	AB	AB	AB	AB	AB	BB	BB	BB	BB	BB	BB	AB	AB	AB	AB	AB	AB
CC(003x053)F2_121F	0	87.44	91.48	5.829946696	676000.0001	0	0	0	0.25	0.5	-	1.75	0.75	1	1	0	1	0.25	AA	AA	AA	AA	AB	AB	AB	AB	AB	AB	AB	AB	BB	BB	BB	BB	BB	BB	BB	AB	AB	AB	AB	AB	AB	AB	AB	AB	AB	AB	AB
CC(003x053)F2_122F	0	94.98	92.69	4.668385917	46600.00003	0.5	0	0.5	1	0.75	-	0.5	0	0.5	0.5	0	0	0.5	BB	BB	BB	BB	BB	BB	BB	BB	BB	BB	BB	BB	BB	BB	BB	AB	AB	AB	AB	AB	AB	AB	AB	AB	AA	AA	AA	AA	AA	AA	AA
CC(003x053)F2_123F	0	98.09	98.09	4.597695186	39600.00001	0	0	0	0.25	0.5	-	1	0	0.75	0.25	0	0	0.5	AB	AB	AB	AB	AB	AB	AB	BB	BB	BB	BB	BB	BB	BB	BB	BB	BB	BB	BB	AA	AA	AA	AA	AA	AA	AA	AA	AA	AA	AA	AB
CC(003x053)F2_124M	1	89.77	89.11	5.575187845	376000.0001	1	0	0.25	0.75	0.5	-	1	0.25	1.25	1.25	0	0.75	0.5	AA	AA	AA	AA	AA	AA	AA	AA	AA	AA	AA	AB	BB	BB	BB	BB	BB	BB	BB	AA	AA	AA	AA	AA	AA	AB	AB	AB	AB	AB	AB
CC(003x053)F2_215M	1	95.41	94.35	3.929418926	8500.000006	0.5	0	0.5	0.75	0.75	-	1	0.25	0.25	0.25	0	0	0.25	AA	AA	AA	AA	AA	AA	AA	AA	AA	AA	AA	AA	AA	AA	AA	AA	AA	BB	BB	BB	BB	BB	BB	BB	BB	BB	BB	BB	AB	AB	AB
CC(003x053)F2_126M	1	86.06	80.14	5.903089987	800000	1	0	0.25	0.5	0.25	-	0.5	0.25	1	1	0	2	0.25	AB	AB	AB	AB	AB	BB	BB	BB	BB	AB	AB	AB	AB	AB	AA	AA	AA	AA	AA	AB	AB	AB	AB	AA	AA	AA	AA	AA	AA	AA	AA
CC(003x053)F2_127M	1	90.46	87.63	6.021189299	1050000	2	0	0.25	0.75	0.5	-	0.75	0.75	1.25	1.25	0	1	0.75	AA	AA	AA	AA	AA	-	AA	AA	AA	AA	AA	AA	AA	AA	AA	AA	AB	AB	AB	AA	AB	AB	AB	AB	AB	AB	AB	AB	AB	AB	AB
CC(003x053)F2_128M	1	91.43	91.07	5.322219295	210000.0001	0.5	0	0.25	0.25	0.25	-	0.5	0	1	1	0	0.5	0.5	AB	AB	AB	AB	BB	BB	BB	BB	BB	BB	BB	BB	BB	BB	BB	AB	AB	AB	AB	BB	BB	AB	AB	AB	AB	AB	AB	AB	AB	AB	AB
CC(003x053)F2_130F	0	84.75	79.37	5.62324929	419999.9996	2.5	0	0	0.25	0.25	-	1	0.75	0.75	0.75	0.75	0	1	BB	BB	BB	BB	BB	BB	BB	BB	BB	BB	BB	BB	BB	BB	BB	BB	BB	BB	BB	BB	BB	BB	AB	AB	AB	AB	AB	AB	AB	AB	AB
CC(003x053)F2_131F	0	88.43	90.91	4.06069784	11499.99999	0	0	0.25	0.5	0.25	-	1	0.5	1	0.75	0	0.25	1	AA	AA	AA	AA	AA	AA	AA	AA	AA	AA	AA	AB	AB	AB	AB	AB	AB	AA	AA	AA	AA	AA	AA	AA	AA	AA	AA	AA	AA	AB	AB
CC(003x053)F2_132M	1	92.95	93.62	5.491361694	310000.0001	0	0	0.25	0.5	0.5	-	1	0	0.75	0.5	0	0.5	0.25	AA	AA	AA	AA	AA	AA	AA	AA	AA	AA	AA	AB	AB	AB	AB	AB	AB	AA	AA	BB	BB	BB	BB	BB	BB	BB	BB	BB	BB	BB	BB
CC(003x053)F2_133F	0	99.52	100.95	3.903089987	8000	0	0	0	0.5	0.5	-	0.75	0.25	0.5	0.25	0	0.25	0.75	AB	AB	AB	AB	AB	AB	AB	AB	AB	AA	AA	AA	AB	AB	AB	AB	AB	AB	AB	AB	AB	AB	AB	AB	BB	BB	BB	BB	BB	BB	BB
CC(003x053)F2_134M	1	88.64	91.21	4.658964843	45600.00004	1.5	0	0	0.5	0.5	-	1	0.5	1	1	0	0.75	1	AA	AA	AA	AA	AA	AA	AA	AA	AA	AB	AB	AB	BB	BB	BB	BB	BB	BB	BB	AA	AA	AA	AA	AA	AA	AB	AB	AB	AB	AB	AB
CC(003x053)F2_135F	0	96.7	100	3.477121255	3000.000002	0	0	0.25	0.75	1	-	1.75	1	0.75	0.5	0	0.25	0.75	AA	AA	AA	AA	AA	AB	AB	AB	AB	AB	AB	AB	AB	AB	AB	AB	AA	AA	AA	AB	AB	AB	AB	AB	AB	AB	AB	AB	AA	AA	AA
CC(003x053)F2_136M	1	97.57	94.79	5.334453751	215999.9999	0	0	0	0.5	1	-	1.75	0	0.5	0.25	0	0.25	0.5	AB	AB	AB	AB	AB	AB	AB	AB	AB	AB	BB	BB	BB	BB	BB	BB	BB	BB	BB	AB	AB	AB	AB	AB	AB	AA	AB	AB	AB	AB	AB
CC(003x053)F2_137F	0	90.12	89.33	6.130333768	1349999.998	0.5	0	0.25	0.75	1	-	1	0	1	1.5	0	0.75	1	AB	AB	AB	AB	AB	AB	AB	AB	AB	AB	AB	AB	AB	AB	AB	AB	AB	AB	AA	BB	BB	BB	BB	BB	BB	BB	BB	BB	AB	AB	AB
CC(003x053)F2_138F	0	84.69	88.52	5.130333768	134999.9998	0	0	0.25	0.5	0.75	-	1	0	0.75	0.25	0	0.25	0.5	AB	AB	AB	AB	AB	AB	AB	AA	AA	AA	AB	AB	AB	AB	AA	AA	AA	AA	AA	AB	AB	AB	AB	AB	AB	AB	AB	AB	AB	AB	AB
CC(003x053)F2_139F	0	91.43	92.86	5.838849091	690000.0004	0	0	0	0.25	0.5	-	0.75	0	1	0.75	0	0	1	AB	AB	AB	AB	AB	AB	AB	AA	AA	AA	AB	AB	AB	AB	BB	AB	AB	AB	AB	AA	AA	AA	AA	AA	AA	AA	AB	AB	AB	AB	AB
CC(003x053)F2_140F	0	99.03	99.51	4.526339277	33599.99997	-	1	0.25	0.5	0.25	-	0.75	0	0.25	0.25	0	0	0.5	AB	AB	BB	BB	BB	BB	BB	BB	BB	BB	BB	BB	AB	AB	AB	AB	AB	AB	AB	AA	AA	AA	AA	AA	AA	AA	AA	AA	AA	AA	AA
CC(003x053)F2_141F	0	97.72	99.09	5.021189299	105000	0	0	0	0.25	0.25	-	0.75	0	0.25	0	0	0	0.25	BB	AB	AB	AB	AB	AB	AB	AB	AB	AA	AA	AA	AA	AA	AA	AA	AB	AB	AB	BB	BB	BB	BB	BB	BB	BB	BB	BB	BB	BB	BB
CC(003x053)F2_142M	1	89.77	90.53	5.190331698	154999.9999	1	0	0.25	0.5	1	-	1	0	1.5	1.75	0	1.75	0.75	AB	AB	AB	BB	BB	BB	BB	BB	BB	BB	BB	BB	BB	AB	AB	AB	AB	AB	AB	AA	AA	AA	AA	AA	AA	AA	AA	AA	AA	AA	AA
CC(003x053)F2_143F	0	97.04	97.04	5.290034611	194999.9998	1	0	0.5	0.75	1	-	1.25	0.5	1	1.25	0	1.25	1	AB	AB	AB	AB	AB	AB	AB	AB	AB	AB	AB	AB	AA	AA	AA	AA	AA	AA	AA	BB	BB	AB	AB	AA	AA	AA	AA	AA	AA	AA	AA
CC(003x053)F2_144F	0	81.82	76.26	5.334453751	215999.9999	1.5	0	0.25	0.5	0.75	-	1.25	0	1	1.75	0.5	1.25	1	AB	AB	BB	BB	BB	BB	BB	BB	BB	BB	BB	AB	AA	AA	AA	AA	AA	AA	AA	AB	AB	AB	AB	AB	AB	AB	AB	AB	AB	AB	BB
CC(003x053)F2_145M	1	96.15	95.77	5.51851394	330000.0001	0	0	0.5	0.75	0.5	-	1	0	0.75	0.5	0	0.25	0.5	AB	AB	AB	AB	AA	AA	AB	AB	AB	AB	AB	AB	AB	AB	AB	AB	AB	AB	AB	AA	AA	AB	AB	AB	AB	AB	AB	AB	AB	AB	AB
CC(003x053)F2_146F	0	86.15	79.49	5.649334859	446000.0003	3	0	0.5	1	0.75	-	1.5	0.5	1.25	1.25	0	1.25	0.75	AB	AB	AB	AB	AB	BB	AB	AB	AB	AB	AB	AB	AB	BB	BB	BB	BB	BB	BB	AB	AB	AB	AB	AB	AB	AB	AB	AB	AB	AB	AB
CC(003x053)F2_147M	1	88.01	90.07	4.079181246	12000	0	0	0.5	1	0.75	-	1	0.5	1.5	1	0	1.5	0.75	BB	BB	BB	BB	BB	BB	AB	AB	AB	AB	AB	AB	AB	AB	AB	AB	AB	AA	AA	AB	AB	AB	AB	AB	AB	AB	AB	AB	AB	AB	AB
CC(003x053)F2_148M	1	96.24	95.11	4.563481085	36599.99997	1	0	0.25	0.75	0.75	-	1.25	0.75	1.25	1.5	0	0.75	0.75	BB	AB	AB	AB	AA	AA	AA	AA	AA	AA	AA	AA	AA	AA	AA	AA	AA	AA	AA	AB	AB	AB	AB	AB	AB	AB	AB	AB	BB	AB	AB
CC(003x053)F2_149F	0	94.17	95.07	5.06069784	114999.9999	0.5	0	0	0.25	0.5	-	0.5	0	0.25	0.25	0	0.5	0.5	AB	AB	AB	AB	AB	AB	AB	AB	AB	AB	AB	AB	AA	AA	AA	AA	AA	BB	BB	BB	BB	BB	BB	BB	AA	AA	AA	AA	AA	AA	AA
CC(003x053)F2_150F	0	85.71	79.59	7.176091259	15000000	3	0	0.75	1.25	1	-	1.25	0.5	0.75	0.75	2.75	0.5	0.5	AB	AB	AB	AB	AB	AB	AB	BB	BB	BB	BB	BB	BB	BB	BB	BB	BB	BB	BB	AB	AB	AB	AB	AB	BB	BB	BB	BB	BB	BB	BB
CC(003x053)F2_151M	1	87.9	89.68	3.903089987	8000	0	0	0.25	0.75	0.25	-	0.5	0	0.75	0.75	0	0.5	0.5	AB	AB	AB	AB	AB	AB	AB	AB	AB	AB	AB	AB	AB	AB	AA	AA	AA	AA	AA	AA	AB	AB	AB	AB	AB	AB	AB	AB	AB	AB	AB
CC(003x053)F2_152F	0	97.12	93.75	4.720985744	52599.99998	0	0	0.5	0.5	1	-	1	0.5	0.5	0.5	0	0.25	0.5	AA	AA	AA	AA	AA	AA	AA	AB	AB	AB	AB	AB	AB	AB	AB	AB	AB	AB	AB	AB	AB	AB	AB	AB	AB	AB	AB	AB	AB	AB	AB
CC(003x053)F2_153M	1	83.15	84.27	5.727541257	534000	0	0	0.5	0.5	0.5	-	0.25	0	1.25	0.25	0	0.5	0.5	BB	BB	BB	BB	BB	BB	BB	BB	BB	BB	BB	BB	BB	BB	BB	BB	BB	BB	BB	BB	BB	BB	BB	BB	BB	-	AB	AB	AB	AB	AB
CC(003x053)F2_154M	1	89.53	86.64	4.456366033	28599.99999	1	0	0.5	1	0.75	-	1	0.5	1	2	0	2.5	2	AB	AB	AB	AB	AB	AB	AB	AB	AB	AB	AB	AB	AB	AB	AB	AB	AB	AB	AB	BB	BB	BB	BB	BB	BB	BB	BB	BB	BB	BB	BB
CC(003x053)F2_155M	1	84.94	84.94	5.602059991	399999.9997	0	0	0	0.25	0.75	-	0.75	0	0.25	0.25	0	0.25	0.25	AA	AA	AA	AA	AA	AB	AB	AB	AB	BB	BB	BB	BB	AB	AB	AB	AB	AB	AB	BB	BB	BB	BB	BB	AB	AB	AB	AB	AB	AB	AB
CC(003x053)F2_156M	1	87.15	-	-		-	1	-	-	-	-	-	-	-	-	-	-	-	AA	AA	AA	AA	AB	AB	AB	AB	AB	AB	AB	AB	AB	AB	BB	AB	AB	AB	AB	AB	AB	AB	AB	AB	AA	AB	AB	AB	AB	AB	AB
CC(003x053)F2_157F	0	90.53	90.53	4.629409599	42599.99999	0.5	0	0	0.25	0.25	-	0.5	0	0.75	0.75	0.25	0.75	0.5	AB	AB	BB	BB	BB	BB	BB	BB	BB	BB	BB	BB	BB	BB	BB	AB	AB	AB	AA	AB	AB	AB	AB	AB	AB	AB	AB	AB	AB	AB	AB
CC(003x053)F2_158F	0	90.42	92.5	5.217483944	164999.9999	1.5	0	0.75	1.25	1	-	1.5	0.5	1.5	1.5	0	1	1	BB	BB	BB	BB	BB	AB	AB	AB	AB	AB	AA	AA	AA	AA	AA	AA	AA	AA	AA	BB	BB	AA	AA	AA	AA	-	AA	AA	AA	AA	AA
CC(003x053)F2_160M	1	87.23	81.28	5.681241237	479999.9996	2.5	0	1.25	1.75	0.5	-	1.25	0.5	1	1.25	0	1.5	1	BB	BB	BB	BB	BB	BB	BB	BB	BB	BB	BB	BB	AB	AB	AB	AB	AB	AB	AB	AA	AA	AB	AB	BB	BB	BB	BB	BB	BB	BB	BB
CC(003x053)F2_161M	1	100.36	90	5.704150517	506000.0002	2	0	0.25	0.75	0.5	-	1	0.5	1.25	1	0	0.5	1	BB	BB	AB	AB	AB	AB	AB	AB	AA	AA	AA	AA	AA	AA	BB	BB	BB	BB	BB	AB	AB	AB	AB	AB	AB	AB	AB	AB	AB	AB	AB
CC(003x053)F2_162M	1	94.37	92.05	4.854913022	71599.99995	0.5	0	0.5	2	1	-	0.75	0.5	1	0.75	0	0.57	0.75	AB	AB	AB	AB	AB	AB	AB	AB	AB	AB	AB	AB	BB	BB	BB	BB	BB	AB	AB	AB	AB	AB	AB	AB	AB	AB	AA	AB	AB	AB	AB
CC(003x053)F2_163F	0	91.2	90.28	4.954242509	89999.99991	0.5	0	0.25	0.5	0.75	-	1	0.5	0.75	0.25	0	0	0.75	AB	AB	AB	AB	BB	BB	BB	BB	BB	BB	BB	BB	BB	BB	BB	BB	BB	AB	AB	BB	AB	AB	AB	AB	AB	AB	AA	AA	AA	AA	AA
CC(003x053)F2_164M	1	85.59	80.51	4.720985744	52599.99998	3	0	0.75	1	0.75	-	1.25	0.5	0.75	1	0	0.75	1	AB	AB	AB	AB	AB	AB	AB	AA	AA	AA	AA	AA	AA	AA	AA	AB	AB	AB	AB	BB	BB	BB	BB	BB	BB	BB	BB	BB	BB	BB	BB
CC(003x053)F2_165M	1	83.47	-	-		-	1				-								AB	AB	AB	AB	AB	AB	AB	AB	AB	AB	AB	AB	AB	AB	AB	AB	AB	AB	AB	AA	AA	AA	AA	AA	AA	-	AA	AA	AA	AB	AB
CC(003x053)F2_167F	0	89.26	90.5	5.704150517	506000.0002	1	0	0.5	1	1.25	-	1.75	0.75	0.75	0.75	0	0.5	0.75	AB	AB	AB	AB	AB	AB	AB	BB	BB	BB	BB	BB	AA	AA	AB	AB	AB	AA	AA	BB	BB	BB	AB	AB	AA	AA	AA	AA	AA	AA	AA
CC(003x053)F2_168M	1	91.2	92.8	5.903089987	800000	0.5	0	0.5	1.25	1	-	1.5	0.75	1.25	0.75	0	0.75	0.75	AB	AB	BB	BB	BB	BB	BB	BB	BB	AB	AB	AB	AA	AA	AB	AB	AB	AB	AB	AB	AB	AB	AB	AB	AB	AB	AB	AA	AA	AA	AA
CC(003x053)F2_169M	1	86.67	80.42	5.278753601	190000	2.5	0	0.25	0.75	0.5	-	1.25	0.75	1	1	1.25	0.5	0.5	AB	BB	BB	BB	BB	BB	BB	BB	BB	BB	BB	BB	BB	BB	BB	BB	BB	BB	BB	AA	AA	AA	AA	AA	AA	-	AA	AA	AA	AA	AA
CC(003x053)F2_170M	1	86.31	87.07	5.5132176	325999.9999	0.5	0	0.75	1	1	-	0.75	0	0.5	0.25	0	0	0.25	BB	BB	BB	BB	BB	AB	AB	AB	AB	AB	AB	AB	AB	AB	AB	AB	AB	AB	AB	AB	AB	AB	AB	AB	AB	AB	AB	AB	AB	BB	BB
CC(003x053)F2_171F	0	85.39	-	-		-	1	-	-	-	-	-	-	-	-	-	-	-	AB	AB	AB	AB	AB	AB	AB	AB	AB	AB	AB	AB	AA	AA	AA	AA	AA	AA	AA	AB	AB	AB	AB	AB	BB	BB	BB	BB	BB	BB	BB
CC(003x053)F2_172M	1	86.42	-	-		-	1	-	-	-	-	-	-	-	-	-	-	-	BB	BB	BB	BB	BB	BB	AB	AB	AB	AB	AA	AA	AA	AA	AA	AB	AB	AB	AB	AB	AB	AB	AB	AA	AA	AB	AB	AB	AB	AB	AB
CC(003x053)F2_173M	1	85.06	79.31	6.204119983	1600000.001	4	0	1	1.25	0.75	-	0.75	0.5	1.25	1.25	0	2.5	0.25	AB	AB	BB	BB	BB	BB	BB	BB	BB	BB	AB	AB	AB	AB	AB	AB	AB	AB	AB	AB	AB	AB	AB	AB	AB	BB	BB	BB	BB	BB	BB
CC(003x053)F2_174M	1	92.67	88.67	5.440909082	276000	1.5	0	0	0.25	0.25	-	0.5	0	0.75	0.75	0	0.75	0.25	AB	AB	AB	AB	AB	AB	AB	AB	AB	AB	AB	AB	AB	AB	AB	AB	BB	BB	BB	AB	AB	AB	AB	AB	AB	AA	AA	AA	AA	AB	AB
CC(003x053)F2_175F	0	90.28	88.43	4.342422681	22000.00001	0.5	0	0	0.75	0.25	-	0.5	0	1	1	0	0.5	0.5	AB	AB	AB	AB	AB	AB	AB	AB	AB	AB	BB	BB	AB	AB	AB	AB	AB	AB	AB	AA	AA	AA	AA	AA	AA	-	AA	AA	AA	AA	AA
CC(003x053)F2_176M	1	91.47	82.17	5.575187845	376000.0001	1	0	0	0.25	0.5	-	0.75	0	0.25	0.25	0	0	0.75	AA	AA	AA	AA	AA	AA	AA	AA	AA	AA	AB	AB	AB	AB	AB	AB	AA	AA	AA	BB	BB	BB	BB	BB	BB	BB	BB	BB	BB	BB	BB
CC(003x053)F2_177M	1	98.26	95.12	4.041392685	11000	0	0	0.25	0.5	0.75	-	1	0	1	0.25	0	0	1.25	AB	AB	AB	AB	AB	AB	AB	AB	AB	AB	AB	AB	BB	BB	BB	BB	BB	BB	BB	BB	BB	BB	BB	BB	BB	AB	AB	AB	AB	AB	AB
CC(003x053)F2_178F	0	87.26	89.62	5.899820502	793999.9992	0.5	0	0.25	0.75	0.5	-	1.5	0.5	1	1.25	0	1.5	0.75	BB	BB	BB	BB	BB	BB	BB	BB	BB	BB	BB	BB	AB	AB	AB	AB	AB	AA	AA	AB	AB	AB	AB	AB	AB	AB	AB	AB	AB	AB	AB
CC(003x053)F2_179M	1	95.95	95.14	4.903089987	80000	0	0	0.25	0.25	0.25	-	0.5	0	0.5	0.25	0	0	0.25	AA	AA	AA	AA	AA	AA	AA	AA	AA	AA	AA	AA	AA	AA	AA	AA	AA	AA	AA	AB	AB	AB	AB	AB	BB	BB	BB	BB	BB	BB	AB
CC(003x053)F2_180F	0	88.22	89.23	4.477121255	30000.00002	0	0	0.25	0.5	0.5	-	1	0.5	0.75	0.5	0	0.25	0.5	AB	AB	AB	AB	AB	AB	AB	AB	AB	AB	AB	AB	AB	AB	AB	AB	AB	BB	BB	AB	AB	AB	AB	AB	AB	AB	AB	AB	AB	AB	AB
CC(003x053)F2_181F	0	-	-	-	#VALUE!	-	1	-	-	-	-	-	-	-	-	-	-	-	AA	AA	AA	AA	AA	AA	AA	AA	AA	AA	AA	AA	AA	AA	AA	AA	AA	AA	AA	AB	AB	AB	AB	AB	AA	-	AB	AB	AB	AB	AB
CC(003x053)F2_182M	1	87.96	90.74	5.612783857	410000.0003	0	0	0.75	0.75	0.75	-	1	0.5	1	0.5	0	0.75	1.25	BB	BB	BB	BB	BB	BB	BB	BB	BB	BB	BB	BB	AB	AB	AB	AB	AB	AB	AB	BB	BB	AB	AB	AB	AB	AB	AB	AB	AB	AB	AB
CC(003x053)F2_183M	1	87.16	84.05	6.255272505	1800000	1	0	0.75	0.75	0.5	-	0.75	0	1.25	1	0	1.75	0.25	AB	AB	AB	AB	AB	AB	AB	AB	AB	AB	AB	AB	AB	AB	AB	AB	AB	AB	AB	AA	AA	AA	AB	AB	AB	AB	AB	AB	AB	AB	AB
CC(003x053)F2_184M	1	-	-	-		-	1				-								AB	AB	AB	AB	AB	AB	AB	AB	AB	AB	BB	AB	AB	AB	AB	AB	AB	AB	AB	AB	AB	AB	AB	AB	AB	AB	AB	AB	AB	AB	AB
CC(003x053)F2_186M	1	98.44	93.75	3.77815125	5999.999995	0	0	0.5	0.75	0.75	-	1	0.5	0.5	0.5	0	0.25	0.5	AA	AA	AA	AA	AA	AA	AA	AA	AA	AA	AA	AA	AA	AA	AB	AB	AB	AB	AB	BB	AB	AB	AB	AB	AA	AA	AA	AA	AA	AA	AA
CC(003x053)F2_187M	1	94.72	92.68	5.440909082	276000	1	0	0.25	1.75	0.75	-	1.75	0.75	1.5	1.5	0	1.25	0.75	AB	AB	AB	AB	AB	AB	AA	AA	AA	AA	AA	AA	AA	AA	AB	AB	AB	AB	AB	BB	BB	BB	BB	BB	AB	AB	AB	AB	AB	AB	AB
CC(003x053)F2_188F	0	85.64	81.03	5.397940009	250000.0002	1.5	0	0.25	0.5	0.75	-	0.5	0	0.5	0.5	0	0.5	0.75	AB	AB	AB	AB	AB	AB	AB	AA	AA	AA	AA	AA	AB	AB	AB	AB	AB	BB	BB	AA	AA	AA	AA	AA	AB	AB	AB	AB	AB	AB	AB
CC(003x053)F2_189M	1	91.13	105.32	5.361727836	230000	0.5	0	0.5	0.5	0.5	-	0.75	0.25	1.25	1.25	0.5	0.75	0.25	AB	AB	AB	AB	AB	BB	BB	BB	BB	BB	BB	BB	AB	AB	AB	AB	AB	AA	AA	AB	AB	AB	AB	AB	AB	AB	AB	AB	AB	AA	AA
CC(003x053)F2_190M	1	-	-	-		-	1	-	-	-	-	-	-	-	-	-	-	-	AB	AB	AB	AB	AB	BB	BB	BB	BB	BB	BB	BB	BB	BB	BB	AB	AB	AB	AB	AB	AB	AB	AB	BB	BB	BB	BB	BB	BB	BB	BB
CC(003x053)F2_191M	1	87.72	-	-		-	1	-	-	-	-	-	-	-	-	-	-	-	AB	AB	AB	AB	AB	AB	AB	AB	AA	AA	AA	AA	AA	AA	AA	AA	AA	AA	AA	AB	AB	AB	AB	AB	AB	AB	AB	AB	AB	AA	AA
CC(003x053)F2_192M	1	91.49	89.79	4.906335042	80600.00004	1	0	0.25	0.5	0.25	-	0.25	0	0.5	0.5	0	0.5	0.25	AB	AB	AB	AB	AB	BB	BB	AB	AB	AB	AB	AB	AB	AB	AB	AB	AB	AB	AB	BB	BB	AB	AB	AB	AB	AB	AB	AB	AB	AB	AB
CC(003x053)F2_193F	0	88.65	90.81	5.161368002	144999.9999	0	0	0.5	0.75	0.75	-	0.75	0.25	0.75	0.5	0	0.5	0.5	AB	AB	AB	AB	AB	AB	AB	AB	AB	AB	AB	AB	AB	AB	AB	AB	AB	AB	AB	AB	AB	BB	BB	BB	BB	BB	BB	BB	BB	AB	AB
CC(003x053)F2_194F	0	88.84	89.7	5.903089987	800000	0.5	0	0.75	1	0.5	-	0.75	0.25	1.25	1.25	0	1.25	0.5	AB	AB	AB	AB	AB	AB	AA	AA	AA	AA	AA	AA	AA	AA	AA	AA	AA	AA	AA	AB	AB	AB	AB	AB	AB	AA	AA	AA	AA	AA	AA
CC(003x053)F2_196F	0	88.73	90.14	4.579783597	38000.00003	1	0	0.25	0.25	0.25	-	0.5	0	1.25	1.5	0.25	1.5	0.5	-	AA	AA	AA	AA	AB	AB	AB	AB	AB	AB	AB	AB	AB	BB	BB	BB	BB	BB	AB	AB	AB	AB	AB	BB	-	BB	BB	BB	AB	AB
CC(003x053)F2_197M	1	86.21	81.23	6	1000000	2	0	0.25	0.5	0.5	-	1	0.5	0.5	1	0	0.75	0.25	AA	AA	AA	AA	AA	AA	AA	AB	AB	AB	AB	AB	AB	AB	AB	AB	AB	AB	AB	AB	AB	AB	AA	AA	AA	AA	AA	AA	AA	AA	AA
CC(003x053)F2_198M	1	85.79	80.71	5.633468456	430000.0004	4	0	0.25	0.75	0.75	-	1	0.5	0.5	0.75	1	0.5	0.25	AB	AB	AB	AB	AB	AB	AA	AA	AA	AA	AA	AA	AB	AB	AB	AB	AB	BB	BB	BB	BB	BB	BB	BB	BB	BB	BB	BB	BB	BB	BB
CC(003x053)F2_199M	1	90.67	89.33	5.591064607	390000	1.5	0	0.5	0.5	0.25	-	0.75	0	1	1		1.25	0.75	BB	BB	BB	BB	AB	AB	AB	AB	AB	AB	AB	AB	BB	BB	BB	BB	BB	BB	BB	AA	AA	AA	AA	AA	AA	AA	AA	AA	AA	AA	AA
CC(003x053)F2_200M	1	94.64	92.86	4.829946696	67600.00001	1	0	0.25	0.75	0.5	-	0.5	0	1	1	0	1	0.25	AA	AA	AA	AA	AA	AA	AA	AB	AB	AB	AB	AB	AB	AB	AB	BB	BB	AB	AB	AB	AB	AB	AB	AB	AB	AB	AB	AB	AB	AB	AB
CC(003x053)F2_201M	1	83	77	5.698970004	499999.9996	1	0	-	-	-	-	-	-	-	-	-	-	-	AB	AB	AB	AB	AB	AB	AB	AB	AB	AB	BB	BB	BB	AB	AB	AB	AB	AA	AA	BB	BB	BB	BB	BB	AB	AB	AB	AB	AB	AB	AB
CC(003x053)F2_202M	1	82.4	80	5.499687083	316000.0003	0.5	0	0.5	1.5	0.75	-	0.5	0	1	0.75	0	1.5	0.25	AB	AB	AB	AB	AB	AB	AB	AB	AB	AB	AB	AB	AA	AA	AA	AA	AA	AA	AA	AB	AB	AA	AA	AA	AA	AA	AA	AA	AA	AA	AA
CC(003x053)F2_203F	0	82.9	77.2	5.681241237	479999.9996	2.5	0	0.25	0.25	0.25	-	0.75	0	0.5	1	0.5	0.75	0.25	AB	AB	AB	AB	AB	AB	AB	AB	AB	AB	AB	AB	AA	AA	AA	AA	AB	AB	AB	AA	AA	AA	AA	AA	AA	AB	AB	AB	AB	AB	AB
CC(003x053)F2_204F	0	90.99	85.59	6.760422483	5759999.994	3.5	0	0.5	0.5	0.25	-	0.5	0.25	0.5	0.75	1.75	0	0.5	AA	AA	AA	AA	AA	AB	AB	BB	BB	BB	BB	AB	AB	AB	AB	AB	AB	AB	AB	AB	AB	AB	AB	AB	BB	BB	BB	BB	BB	BB	BB
CC(003x053)F2_206F	0	89.15	91.04	5.575187845	376000.0001	2	0	0.5	0.5	0.25	-	0.5	0	0.75	0.5	0	1	0.25	AB	AB	AB	AB	BB	BB	BB	BB	BB	AB	AB	AB	AB	AB	AB	AB	AB	AB	AB	BB	BB	BB	BB	BB	AB	AB	AB	AB	AB	AB	AB
CC(003x053)F2_207F	0	83.6	79.37	5.633468456	430000.0004	3	0	1	0.75	0.75	-	1.5	0.75	0.75	1	1	0.5	1.5	BB	BB	BB	BB	AB	AB	AB	AB	AB	AB	AB	AB	BB	BB	BB	BB	BB	AB	AB	AB	AB	AB	AB	AB	AB	AB	AB	AB	AB	AB	AB
CC(003x053)F2_208F	0	93.72	94.56	5.740362689	549999.9994	1.5	0	0.25	0.5	0.25	-	0.5	0	0.75	1	0	0.5	0.5	AA	AA	AA	AA	AA	AA	AA	AB	AB	AB	AB	AB	AB	BB	BB	BB	BB	BB	BB	AB	AB	AB	AB	AB	AB	AB	AB	AB	AB	BB	BB
CC(003x053)F2_209F	0	101.14	100	4.485721426	30599.99997	0	0	0.25	0.5	0.25	-	0.5	0	1	0.25	0	0.5	0.25	BB	BB	BB	BB	-	BB	-	BB	BB	BB	AB	AB	AB	AB	AB	AB	AB	BB	BB	BB	BB	BB	BB	BB	AA	AA	AA	-	AA	AA	AA
CC(003x053)F2_210F	0	84.38	84.9	5.204119983	160000.0001	2	0	0.5	0.75	0.5	-	0.75	0	1	1.25	0	1.25	1	AB	AB	AB	AB	AB	AB	AB	AB	AB	AB	AB	AB	AB	AB	AB	AB	AB	BB	BB	AB	AB	AB	AB	AB	AB	AB	BB	BB	BB	BB	BB
CC(003x053)F2_212F	0	85.98	80.81	6.243038049	1750000.001	3	0	0.75	1	0.75	-	0.5	0	0.5	0.75	0.25	0.5	1	BB	BB	BB	BB	BB	BB	BB	BB	BB	BB	BB	BB	BB	BB	BB	BB	BB	BB	BB	BB	BB	BB	AB	AB	AB	AB	AB	AB	AB	AB	AB
CC(003x053)F2_213F	0	84.44	76.89	6.146128036	1400000.001	1	0	0.25	0.5	0	-	0.75	0.5	0.75	0.75	0	0.5	0.5	AA	AA	AA	AA	AA	AA	AA	AB	AB	AB	AB	AB	AB	AB	BB	BB	BB	BB	BB	AA	AA	AA	AA	AA	AA	AA	AA	AA	AA	AA	AA
CC(003x053)F2_214F	0	89.9	-	-		-	1	-	-	-	-	-	-	-	-	-	-	-	AB	AB	BB	BB	BB	BB	BB	BB	BB	BB	BB	BB	BB	BB	BB	BB	BB	BB	BB	AB	AB	AB	AA	AA	AA	AA	AA	AB	AB	AB	AB
CC(003x053)F2_215F	0	89.76	92.68	4.301029996	20000.00002	0	0	0.25	0.25	0.25	-	0.75	0	0.5	0.25	0	0	0.75	BB	BB	BB	BB	BB	AB	AB	AB	AA	AA	AA	AA	AB	BB	BB	BB	BB	BB	BB	AB	AB	AB	AB	AB	AB	BB	BB	BB	BB	BB	AB
CC(003x053)F2_216F	0	90.86	89.71	5.748188027	560000	2	0	0.5	0.75	0.75	-	1.25	0.5	1	1	0	1.5	0.5	AA	AA	AA	AA	AA	AA	AA	AA	AA	AB	AB	AB	AB	BB	BB	BB	BB	BB	BB	AB	AB	AB	AB	BB	BB	BB	BB	BB	BB	BB	BB
CC(003x053)F2_217F	0	84.89	80	6.217483944	1649999.999	3	0	0.75	0.25	0.5	-	1	0.5	0.75	0.75	1.25	0	0.5	AB	AB	AB	AB	AB	AB	BB	BB	BB	BB	AB	AB	AB	AA	AA	AA	AA	AB	AB	AB	AB	AB	AB	AB	AB	BB	BB	BB	BB	BB	BB
CC(003x053)F2_218F	0	85.71	80.12	6.462397998	2900000.001	3	0	0.5	0.5	0.5	-	1	0.25	0.75	0.75	0.75	0.75	0.75	AB	AB	AB	AB	AB	AB	AB	AB	AB	AB	AB	AB	AB	AB	AB	AB	AB	AB	AB	AB	AB	AB	BB	BB	BB	BB	BB	BB	BB	BB	BB
CC(003x053)F2_219F	0	83.78	83.33	5.397940009	250000.0002	1	0	0.25	0.75	0.75	-	0.75	0.25	1.25	1	0	1.75	0.75	BB	BB	BB	BB	BB	BB	BB	BB	AB	AB	AB	AB	AB	AB	BB	BB	BB	AB	AB	AB	AB	BB	BB	BB	BB	BB	BB	AB	AB	AB	AB
CC(003x053)F2_220F	0	89.38	91.15	4.113943352	12999.99999	0.5	0	0.75	0.5	0.5	-	0.75	0.25	0.75	0.5	0	0.25	1	AB	AB	AB	AB	AB	AB	AB	AB	AB	AB	AB	AB	AB	AB	AB	AB	AB	BB	BB	BB	BB	AB	AB	AB	AB	AB	AB	AB	AB	BB	BB
CC(003x053)F2_221F	0	88.21	82.93	5.301029996	200000.0002	2	0	1	1	0.75	-	1	0.25	1.75	1.75	0.25	2	1	AA	AA	AB	AB	AB	AB	AB	AB	AB	AB	AB	AB	BB	BB	AB	AB	AB	AB	AB	AB	AB	AB	AB	AB	AB	AA	AB	AB	AB	AB	AB
CC(003x053)F2_222F	0	87.86	83.98	5.539076099	346000.0002	2	0	0.5	0.75	0.75	-	1	0.25	1.5	1.5		1.75	0.75	AB	AB	AA	AB	AB	AB	AB	AB	AB	AB	AB	AB	BB	BB	BB	BB	BB	BB	BB	AB	AB	AB	AB	AB	BB	BB	AB	AB	AB	AB	AB
CC(003x053)F2_223F	0	93.72	92.75	5.096910013	125000	0	0	0.25	0.25	0.25	-	0.75	0.25	0.5	0.5	0	0.5	0.75	AB	AB	AB	AB	AB	AB	AB	AB	AB	AB	AB	BB	BB	AB	AB	AB	AB	AB	AB	AB	AB	AB	AB	AB	AB	AB	AB	AB	BB	BB	BB
CC(003x053)F2_224F	0	87.57	81.08	6.217483944	1649999.999	3	0	0.5	0.5	1.25	-	1	0.5	1	0.75	0.75	0.75	1	BB	BB	BB	BB	AB	AB	AB	AA	AA	AA	AA	AA	AA	AA	AA	AA	AA	AA	AA	BB	BB	AB	AB	AB	AB	AB	AB	AB	AB	AB	AB
CC(003x053)F2_225F	0	87.98	82.69	5.954242509	899999.9991	2	0	0.5	0.5	0.5	-	0.75	0.5	0.75	0.75	0.5	0.5	0.75	AB	AB	AB	AB	AB	AB	AB	AB	AB	AB	AB	AB	AB	AB	AB	AB	AB	AB	AB	AB	AB	AB	AB	AB	AB	AB	BB	BB	-	BB	BB
CC(003x053)F2_226F	0	82.91	79.06	6.380211242	2400000.002	1	0	0.75	1.25	0.75	-	1	0.5	1.5	1.5	0.25	2	1	BB	BB	BB	AB	AA	AA	AA	AA	AA	AA	AA	AA	AA	AA	AA	AB	AB	AB	AB	AA	AA	AA	AA	AA	AA	AA	AA	AA	AA	AA	AA
CC(003x053)F2_227F	0	89.11	88.12	4.301029996	20000.00002	0	0	0.25	0.5	0.25	-	0.5	0.25	0.5	0.25	0	0	0.25	BB	AB	AB	AB	AB	AB	AA	AA	AA	AA	AA	AA	AB	AB	AB	AB	AB	BB	BB	AB	AB	AB	AB	AB	AB	AB	AB	AB	BB	BB	BB
CC(003x053)F2_228M	1	98.75	94.58	5.579783597	380000.0003	1	0	0	0.5	0.5	-	0.5	0	1	1.5	0.5	0.5	0.5	AA	AA	AA	AA	AA	AA	AA	AA	AA	AA	AA	AA	AA	AA	AA	AA	AA	AA	AA	BB	BB	BB	BB	BB	BB	BB	BB	BB	BB	BB	BB
CC(003x053)F2_229M	1	95	94.5	4.698970004	49999.99996	-	0	0.5	1	0.5	-	1	0	1	0.5	0	1	0.5	AB	AB	AB	AB	BB	BB	BB	BB	BB	BB	BB	BB	BB	BB	AB	AB	AB	AB	AB	AA	AA	AA	AA	AA	AA	-	AA	AA	AA	AA	AA
CC(003x053)F2_230M	1	96.86	95.52	5.127104798	133999.9999	0.5	0	0	0.5	0.5	-	1	0.5	0.5	0.5	0	0	0.5	AA	AA	AA	AA	AA	AA	AA	AA	AA	AA	AA	AA	AA	AA	AA	AB	AB	AB	AB	BB	BB	AB	AB	AB	AB	AB	AB	AB	AB	AB	AB
CC(003x053)F2_231F	0	84.13	82.54	6.505149978	3199999.998	1.5	0	0.5	1	1	-	1.5	0.5	1	1	0	0.5	1	AA	AA	AA	AA	AA	AA	AB	AB	AB	AB	AB	AA	AA	AA	AA	AA	AA	AB	AB	AB	AB	AB	AB	AB	AB	AB	AB	AB	AB	BB	BB
CC(003x053)F2_232F	0	89.67	84.3	5.568201724	369999.9999	2	0	0.5	0.5	0.5	-	1.5	1	0.5	1	0	1.5	1	AA	AA	AA	AA	AA	AA	AA	AA	AA	AA	AA	AA	AB	AB	AB	AB	AB	AB	AB	AB	AB	AB	AB	AB	AB	AB	AB	AB	AB	AA	AA
CC(003x053)F2_233F	0	87.6	85.12	5.968482949	930000.001	2	0	0.5	1.5	1	-	1.5	0.5	1.5	1.5	0	2.5	0.5	AB	AB	AB	AB	AB	AB	AB	AA	AA	AA	AA	AB	AB	AB	AB	AB	AB	AB	AB	AB	AB	AB	AB	AB	AA	AA	AA	AA	AA	AA	AA
CC(003x053)F2_234M	1	97.68	92.28	5.068185862	117000.0001	0.5	0	0.5	0.5	1	-	1	0.5	1	1	0	1.5	0.5	BB	BB	BB	BB	BB	BB	BB	BB	BB	BB	BB	BB	BB	BB	BB	BB	BB	BB	BB	AA	AA	AA	AA	AA	AA	AA	AA	AA	AA	AA	AA
CC(003x053)F2_235M	1	95.9	95.15	4.763427994	58000.00006	1	0		0.5	1	-	1	0.5	0.5	0.5	0	1	0.5	BB	BB	BB	BB	BB	BB	BB	BB	BB	BB	BB	BB	AB	AB	AB	AB	AB	AB	AB	AB	AB	AB	AB	AA	AA	AA	AA	AA	AA	AA	AA
CC(003x053)F2_236M	1	88.76	85.54	5.029383778	107000.0001	1	0	0.5	0.5	1	-	1.5	0.5	1.5	1	0	1.5	0.5	AB	AB	AB	AB	AB	AB	AA	AA	AA	AA	AA	AA	AA	AA	AA	AA	AA	AA	AA	AA	AA	AA	AA	AA	AA	AB	AB	AB	AB	AB	AB
CC(003x053)F2_237M	0	89.31	87.42	5.120573931	131999.9999	2	0	0.5	0.5	0.5	-	0.5	0	0.5	0.5	0	0.5	0.5	BB	BB	BB	BB	BB	BB	BB	AB	AB	AB	AB	AB	AB	AB	AB	BB	BB	BB	BB	BB	BB	BB	BB	BB	AA	AA	AA	AA	AA	AA	AA
CC(003x053)F2_238M	1	95.16	95.7	4.763427994	58000.00006	0	0	0	0.5	0.5	-	0.5	0	0.5	0	0	0	0.5	AB	AB	AB	AB	AB	AB	AB	AB	AB	AB	AB	AB	AB	AB	AB	AB	AB	BB	BB	AA	AA	AA	AA	AA	AA	AA	AA	AA	AA	AA	AA
CC(003x053)F2_239M	1	90.81	86.76	4.755874856	57000.00004	1.5	0	0.5	1.5	1	-	1.5	0.5	1	1.5	0	2.5	1	BB	BB	BB	BB	BB	BB	BB	BB	AB	AB	AB	AB	AB	AB	AB	AB	AB	AB	AB	AA	AA	AA	AA	AA	AA	AA	AA	AA	AA	AA	AA
CC(003x053)F2_240F	0	83.71	78.65	5.681241237	479999.9996	2	0	0	0.5	0.5	-	1.5	0.5	1	1	0	0.5	0.5	AB	AB	AB	AB	AB	AB	BB	BB	BB	BB	BB	BB	BB	BB	BB	AB	AB	AB	AB	AB	AB	AB	AB	AB	AB	AB	AB	AB	AB	AB	AB
CC(003x053)F2_241F	0	85.05	88.79	4.977723605	94999.99994	0	0	0.5	0.5	0.5	-	0.5	0	0.5	0.5	0	0.5	1	BB	BB	BB	BB	BB	BB	BB	AB	AB	AB	AB	AB	AB	AB	AB	AB	AB	AB	AB	AB	AB	AB	AB	AB	AA	AA	AA	AA	AA	AA	AA
CC(003x053)F2_242M	1	91.55	90.14	5.755874856	570000.0004	0.75	0	0.5	0.5	1	-	2	0.5	1	1	0	0.5	2	AA	AA	AA	AA	AA	AA	AA	AA	AA	AA	AA	AA	AA	AA	AA	AA	AA	AA	AA	BB	BB	BB	BB	BB	AB	AB	AB	AB	AB	AB	AB
CC(003x053)F2_243M	1	94.32	94.76	4.672097858	47000.00001	0	0	0	0.5	0.5	-	0.5	0	0.5	0.5	0	0	0.5	AB	AB	AB	AB	AB	AB	AB	AB	AB	AB	AB	AB	AB	AB	AB	AB	AB	AB	AB	AB	AB	AB	AB	AB	BB	BB	BB	BB	AB	AB	AB
CC(003x053)F2_244F	0	94.69	97.1	4.86923172	74000.00005	0.5	0	0.5	1	0.5	-	1.5	0.5	1	0.5	0	0.5	1.5	AB	AB	AB	AB	AB	AB	AA	AA	AA	AA	AA	AA	AA	AA	AB	AB	AB	AB	AB	BB	BB	BB	BB	AB	AB	AB	AB	AB	AB	AB	AB
CC(003x053)F2_245F	0	95.83	95	5.903089987	800000	0	0	0	0.5	0.5	-	1	0.5	0.5	1	0	0.5	1	AA	AA	AA	AA	AB	AB	AB	AB	AB	AB	AB	AB	AA	AA	AA	AA	AA	AA	AA	AB	AB	AB	AB	AB	AB	AB	AB	AB	AB	AB	AB
CC(003x053)F2_247M	1	93.8	93.8	4.908485019	81000.00002	0.5	0	0.5	0.5	0.5	-	0.5	0.5	1	0.5	0	0.5	0.5	AA	AA	AA	AA	AA	AA	AA	AB	AB	AB	AB	AB	AB	AB	AB	AB	AB	BB	BB	AA	AA	AA	AA	AA	BB	AB	AB	AB	AB	AB	AB
CC(003x053)F2_248M	1	93.36	93.36	3.903089987	8000	0.5	0	0.5	0.5	0.5	-	0.5	0	1	1	0	0.5	0.5	AA	AA	AA	AA	AA	AA	AA	AA	AA	AA	AA	AA	AB	AB	AB	AB	AB	AB	AB	AA	AA	AB	AB	AB	AB	AB	AB	AB	AB	AB	AB
CC(003x053)F2_249M	1	95.88	95.06	5.11058971	128999.9999	0	0	0.5	0.5	0.5	-	1	0	0.5	0.5	0	0.5	0.5	AB	AB	AB	AB	AB	AA	AA	AA	AA	AB	AB	AB	AB	AB	AB	AB	AB	AB	AB	AB	AB	AB	AB	AB	AA	AA	AA	AA	AA	AA	AA
CC(003x053)F2_250F	0	92.63	92.63	4.86332286	72999.99998	0.5	0	0	0.5	0.5	-	0.5	0	0.5	0	0	0	0.5	AB	AB	AB	AB	AB	AB	AB	AB	AB	AB	AB	AB	AB	AA	AA	AA	AA	AA	AA	BB	BB	BB	BB	BB	BB	BB	BB	BB	BB	BB	BB
CC(003x053)F2_251M	1	86.59	82.38	6.322219295	2100000.001	3.5	0	0.5	0.5	0.5	-	0.5	1	1	1	2	0.5	0.5	AA	AA	AA	AA	AA	AA	AA	AA	AA	AA	AA	AA	BB	BB	BB	BB	BB	BB	BB	AB	AB	AB	AB	AB	AB	AA	AA	AA	AA	AA	AA
CC(003x053)F2_253M	1	93.48	93.84	3.880813592	7599.999995	0	0	0.5	1	1	-	1	0.5	0.5	0	0	0.5	0.5	BB	BB	BB	BB	BB	BB	BB	AB	AB	AB	AB	AB	AB	AB	AB	AB	AB	AB	AB	AB	AB	AB	AB	AB	AB	AB	AB	AB	AB	AB	AB
CC(003x053)F2_254F	0	87.82	87.39	4.939519253	87000.00008	2.5	0	1	1.5	1.5	-	1.5	1	1.5	1.5	0	1	0.5	AA	AA	AA	AA	AA	AA	AA	AA	AA	AA	AA	AA	AA	AA	AA	AA	AA	AA	AA	AA	AA	AA	AA	AA	AA	AA	AA	AA	AA	AA	AA
CC(003x053)F2_255F	0	93.64	93.06	5.017033339	103999.9999	1	0	0	1	0.5	-	1	0.5	0.5	0.5	0	0.5	1	AB	AB	AB	AB	AB	AB	AB	AB	AB	AB	AB	AB	AB	AB	AB	AB	AB	AB	AB	BB	BB	BB	AB	AB	AB	AB	AB	AB	AB	AB	AB
CC(003x053)F2_256F	0	91.85	93.48	5.785329835	610000	1	0	0	0.5	0.5	-	0.5	0.5	0.5	0.5	0	0.5	0.5	AA	AA	AA	AA	AA	AB	BB	BB	BB	BB	BB	AB	AB	AB	AB	AB	AB	AB	AB	AB	AB	AB	AB	AB	AA	AA	AA	AB	AB	AB	AB
CC(003x053)F2_257F	0	87.97	82.91	5.380211242	240000.0002	2.5	0	0	0.5	0.5	-	0.5	0	0.5	0.5	0.5	0.5	0.5	AB	AB	AB	AB	AB	AB	AB	AB	AB	AB	AB	AB	AB	AB	AA	AA	AA	AA	AA	AA	AA	AA	AA	AA	AA	AA	BB	BB	BB	BB	BB
CC(003x053)F2_258F	0	81.82	77.54	6.462397998	2900000.001	2	0	0.5	0.5	0.5	-	1.5	0.5	0.5	1	0	1.5	0.5	AB	AB	AB	AB	AB	AB	AB	AB	BB	BB	BB	BB	BB	BB	BB	BB	BB	BB	BB	AA	AA	AA	AA	AA	AA	AA	AA	AA	AA	AA	AB
CC(003x053)F2_259M	1	96.59	96.1	4.973127854	94000.00009	0.5	0	0.5	1	0.5	-	0.5	0.5	0.5	0.5	0	0.5	0.5	AB	AB	AB	AB	AB	AB	AB	BB	BB	BB	BB	BB	AB	AA	AA	AA	AA	AA	AA	AB	AB	AB	AB	AB	AB	AB	AB	AB	AB	AB	AB
CC(003x053)F2_260M	1	88.72	85.21	5.531478917	340000	1	0	0.5	0.5	1	-	0.5	0.5	0.5	0.5	0	1	0.5	AB	AB	AB	AB	AB	BB	BB	AB	AB	AB	AB	AB	AB	AB	AB	AB	AB	AB	AB	AB	AB	AB	AB	AB	AB	AB	AB	AB	AB	AB	AB
CC(003x053)F2_261M	1	94.76	95.16	4.568201724	36999.99999	0	0	0.5	1	1	-	0.5	0	0.5	0.5	0	0	0.5	AB	AB	AB	AB	AB	AB	AB	BB	BB	BB	BB	BB	BB	AB	AB	AA	AA	AA	AA	AB	AB	AB	AB	AB	AB	AB	AB	AB	AB	AB	AB
CC(003x053)F2_262F	0	85.02	79.74	5.72427587	530000.0005	3	0	1	1	1	-	0.5	0	1	1	0	1	0.5	BB	BB	BB	BB	BB	BB	BB	BB	BB	BB	AB	AB	AB	AB	AB	AB	AB	AB	AB	AB	AB	AB	AB	AB	AB	AB	AB	AB	AB	AA	AA
CC(003x053)F2_264F	0	89.95	94.47	4.462397998	29000.00001	2	0	0.5	0.5	0.5	-	0.5	0	0.5	0.5	0	0.5	0.5	BB	BB	BB	BB	-	BB	-	AB	AB	AB	AB	AA	AA	AA	AA	AA	AA	AA	AA	BB	BB	BB	BB	BB	BB	BB	BB	BB	BB	BB	BB
CC(003x053)F2_265F	0	87.95	86.75	5.903089987	800000	2	0	0.5	1	0.5	-	1	0.5	1.5	1	0	2	0.5	BB	BB	BB	BB	BB	BB	BB	BB	BB	BB	BB	BB	AB	AA	AA	AA	AA	AA	AA	AB	AB	AB	AB	AB	BB	BB	BB	BB	BB	BB	BB
CC(003x053)F2_266F	0	94.37	94.37	3.986771734	9699.999994	1	0	0.5	1	1	-	1	0.5	0.5	0.5	0	0	0.5	AA	AA	AA	AA	AA	AA	AA	AA	AA	AA	AA	AB	AB	BB	BB	BB	BB	BB	BB	BB	BB	BB	BB	BB	BB	BB	BB	BB	BB	BB	AB
CC(003x053)F2_267F	0	95.85	95.02	4.653212514	45000.00002	1	0	0.5	2	1.5	-	1.5	0.5	1	0.5	0	0.5	0.5	AB	AB	AB	AB	AB	AB	AB	AB	AB	AB	AB	AB	AB	AB	AB	AB	AB	AB	AB	-	-	-	AA	-	-	AA	-	-	AA	-	AA
CC(003x053)F2_268F	0	88.29	89.76	5.079181246	120000	3	0	0.5	0.5	0.5	-	1	0.5	2	2	0.5	1.5	0.5	AB	AB	AB	AB	AA	AA	AA	AA	AA	AA	AA	AA	AB	AB	AB	AB	AB	BB	BB	BB	BB	BB	BB	BB	BB	BB	BB	BB	BB	BB	BB
CC(003x053)F2_269M	1	88.26	81.69	5.531478917	340000	1.5	0	0.5	1	0.5	-	1	0.5	0.5	0.5	0.5	0.5	0.5	AA	AA	AA	AA	AA	AA	AA	AA	AA	AA	AA	AA	AB	AB	AB	AB	AB	AB	AB	AB	BB	BB	BB	BB	BB	BB	BB	BB	BB	BB	BB
CC(003x053)F2_279F	0	96.27	102.9	4.880813592	75999.99995	0	0	0	0.5	0.5	-	0.5	0	0.5	0.5	0	0.5	0.5	AA	AA	AA	AA	AA	AA	AA	AA	AA	AA	AA	AA	AA	AA	AA	AA	AA	AA	AA	AB	AB	AB	AB	AB	AB	AB	AB	AB	AB	AB	AB
CC(003x053)F2_271F	0	83.69	75.97	5.447158031	279999.9998	3	0	0	0.5	0.5	-	1	0.5	0.5	1	0.5	0.5	1	AB	AB	AB	AB	AB	AB	AB	AB	AB	AB	AA	AA	AA	AA	AB	AB	AB	AB	AB	AA	AA	AA	AA	AA	AA	AA	AA	AA	AA	AA	AB
CC(003x053)F2_272M	1	82.75	77.46	6.431363764	2699999.999	2.5	0	0	0.5	0.5	-	0.5	0.5	0.5	1	0.5	1	0.5	BB	BB	BB	BB	BB	BB	AB	AB	AB	AB	AB	AB	AB	BB	BB	BB	BB	BB	BB	AB	AB	AB	AB	AB	AB	AB	AA	AA	AA	AA	AA
CC(003x053)F2_273M	1	-	-	-		-	1	-	-	-	-	-	-	-	-	-	-	-	AB	AB	AB	AB	AB	AB	AA	AA	AB	AB	AB	AB	AB	AB	AB	AB	AB	AB	AB	AB	AB	AA	AA	AA	AA	AB	AB	AB	AB	AB	AB
CC(003x053)F2_274M	1	85.62	79.93	5.431363764	269999.9999	2	0	0.5	1	1	-	1	0.5	1.5	1.5	0	2.5	0.5	AB	AB	AB	AB	AB	AB	AB	AB	AB	AB	AB	AB	AB	AB	AB	BB	BB	BB	BB	AB	AB	AB	AB	AB	AB	AB	AB	AB	AB	AB	AB
CC(003x053)F2_275M	1	84.58	82.71	6.255272505	1800000	1	0	0.5	0.5	0.5	-	0.5	0.5	1	1.5	0.5	1	0.5	AB	AB	AB	AB	AB	AA	AA	AA	AA	AA	AA	AA	AA	AA	AA	AA	AB	BB	BB	BB	BB	BB	BB	BB	BB	AB	AA	AA	AA	AA	AB
CC(003x053)F2_276M	1	90.11	95.06	3.556302501	3600.000002	0	0	0	0.5	0.5	-	0.5	0	0.5	0	0	0	0	BB	BB	BB	BB	AB	AB	AB	AB	AA	AA	AA	AA	AB	AB	AB	BB	BB	BB	BB	BB	BB	BB	BB	BB	BB	BB	BB	BB	BB	BB	BB
CC(003x053)F2_278M	1	84.36	81.89	5.544068044	349999.9997	0.5	0	0.5	0.5	1	-	1.5	0.5	0.5	1	0	2	0.5	BB	BB	BB	BB	AB	AB	AB	AA	AA	AA	AA	AA	AA	BB	BB	BB	BB	BB	BB	AB	AB	AB	AB	AB	AB	AB	AB	AB	AB	AB	AB
CC(003x053)F2_280F	0	90.45	92.13	3.397940009	2500.000002	0	0	0	0	0.5	-	0.5	0	0.5	0.5	0	0	0.5	BB	BB	BB	BB	BB	BB	BB	BB	BB	BB	BB	BB	BB	BB	AB	AB	AB	AA	AA	AB	AB	AB	AB	AB	AB	AB	AB	AA	AA	AA	AA
CC(003x053)F2_281M	1	83.2	78.69	5.785329835	610000	2	0	0	0.5	0.5	-	0.5	0.5	0.5	1	0	1	0.5	AB	AB	AB	AB	AB	AA	AA	AB	AB	AB	AB	AB	AA	AA	AA	AA	AA	AB	AB	AB	AA	AA	AA	AA	AA	AA	AB	AB	AB	AB	AB
CC(003x053)F2_283M	1	93.61	93.23	4.84509804	70000	0	0	0	0.5	0	-	0.5	0	0.5	0.5	0	0	0.5	AA	AA	AA	AA	AA	AA	AA	AA	AA	AB	AB	AB	AB	AB	AB	AB	AB	AB	AB	AA	AA	AB	AB	AB	AB	AB	AB	AB	AB	AB	AB
CC(003x053)F2_284F	1	89.64	91.43	4	10000	0	0	0	0.5	0.5	-	0.5	0	0.5	0.5	0	0	0.5	BB	BB	BB	BB	BB	BB	BB	AB	AB	AB	AB	AB	AB	AA	AA	AA	AA	AA	AA	AB	AB	AB	AB	AB	AB	AA	AA	AA	AA	AA	AA
CC(003x053)F2_285F	0	83.8	85.19	2.77815125	599.9999995	0	0	0.5	0.5	0.5	-	0.5	0	1	0.5	0	0	0.5	AA	AA	AA	AA	AA	AA	AA	BB	BB	BB	BB	BB	BB	BB	BB	BB	AB	AB	AB	BB	BB	BB	BB	BB	BB	BB	BB	BB	BB	BB	BB
CC(003x053)F2_286M	1	86.64	80.51	5.73239376	540000.0002	4	0	0.5	0.5	0.5	-	1	0.5	0.5	0.5	0	0.5	0.5	AB	AB	AB	AB	AB	AB	AB	AB	BB	BB	BB	BB	AB	AB	AB	AB	AB	AB	AB	BB	BB	AB	AB	AB	AB	AB	AB	AB	AB	AB	AB
CC(003x053)F2_287F	0	84.11	80.37	5.230448921	169999.9999	1	0	0.5	0.5	0.5	-	0.5	0.5	0.5	1	0	1	0.5	AB	AB	AB	AB	AB	AB	AB	AB	AB	AB	AA	AA	AA	AA	AA	AA	AA	AA	AA	BB	BB	BB	BB	BB	BB	BB	BB	BB	BB	BB	BB
CC(003x053)F2_288M	1	85.87	78.26	6.462397998	2900000.001	1	0	0.5	0.5	1	-	0.5	0.5	1.5	0.5	0	0.5	0.5	AB	AB	AB	AB	AA	AA	AA	AB	AB	AB	AB	AB	AB	AB	AB	AB	AA	AA	AA	AB	AB	AB	AB	AB	AB	AB	AB	AB	AB	AB	AB
CC(003x053)F2_289F	0	85.64	86.67	3.591064607	3900	1	0	0.5	0.5	0.5	-	0.5	0	0.5	0.5	0	0.5	0.5	AB	AB	BB	BB	BB	BB	BB	BB	BB	BB	BB	BB	BB	BB	BB	BB	AB	AB	AB	AB	AB	AB	AB	AB	BB	AB	AB	AB	AB	AB	AB
CC(003x053)F2_290F	0	82.45	76.6	4.431363764	26999.99999	4	0	0.5	0.5	0.5	-	0.5	0.5	1	1	0	1	0.5	AB	BB	BB	BB	BB	BB	BB	AB	AB	AB	AB	AB	AB	AB	AB	AB	AB	AB	AB	BB	BB	BB	BB	BB	BB	BB	BB	BB	BB	BB	BB
CC(003x053)F2_2901F	0	85.63	82.76	4.838849091	69000.00004	1.75	0	0.5	0.5	0.5	-	0.5	0	0.5	1	0	1.25	0.5	BB	BB	AB	AB	AB	AB	AB	AB	AB	AB	AB	AB	AB	AB	BB	BB	BB	BB	BB	AB	AB	AA	AA	AA	AA	AA	AA	AA	AB	AB	AB
CC(003x053)F2_292F	0	85.86	78.53	6.342422681	2200000.001	4	0	0.5	0.5	0.5	-	1	1	0.5	0.5	2	0.5	0.5	AA	AA	AB	AB	AB	AB	AB	AA	AA	AA	AA	AA	AA	AA	AA	AA	AB	BB	BB	BB	BB	BB	BB	AB	AB	AB	AB	BB	BB	BB	BB
CC(003x053)F2_293F	0	84.09	77.84	6.447158031	2799999.998	4	0	0.5	1	0.5	-	0.5	0.5	0.5	0.5	0	0.5	0.5	BB	BB	BB	BB	BB	BB	BB	BB	BB	BB	BB	BB	BB	BB	AB	AB	AB	AB	AB	AB	AB	AB	AA	AA	AA	AA	AA	AA	AA	AB	AB
CC(003x053)F2_294M	1	89.29	90.63	4.230448921	16999.99999	1	0	0.5	1	0.5	-	0.5	0	1	1.5	0	2	0.5	BB	BB	BB	BB	BB	BB	BB	AB	AB	AB	AA	AA	AA	AA	AA	AB	AB	AB	AB	AB	AB	AB	AB	AB	AB	AB	AB	AB	AB	BB	BB
CC(003x053)F2_296M	1	90.91	86.36	5.255272505	180000	1.5	0	0.5	1	0.5	-	0.5	0	0.5	0.5	0	1	0.5	BB	AB	AB	AB	AB	AB	AB	AB	AB	AB	AB	AB	AB	AB	AA	AA	AA	AA	AA	AA	AA	AA	AA	AA	AA	AA	AA	AA	AA	AA	AA
CC(003x053)F2_299F	0	85.35	78.28	6.041392685	1100000	2	0	0.5	0.5	1	-	0.5	0.5	0.5	1	0	0.5	0.5	AB	AB	AB	AB	AB	AB	AB	AB	AB	AB	AB	AA	AA	AA	AA	AA	AA	AA	AA	BB	BB	BB	BB	BB	BB	BB	BB	BB	BB	BB	BB
CC(003x053)F2_300F	0	88.67	81.77	6.322219295	2100000.001	3.5	0	0.5	1	0.5	-	1	0.5	0.5	0.5	1	0.5	0.5	AB	AB	AB	AB	AB	AB	AB	BB	BB	AB	AB	AB	AB	AB	AB	AB	AB	AB	AB	AA	AA	AA	AA	AA	AA	AA	AB	AB	AB	AB	AB
CC(003x053)F2_301F	0	-	-	-		-	1	-	-	-	-	-	-	-	-	-	-	-	BB	BB	BB	BB	BB	BB	BB	BB	BB	BB	BB	BB	AB	AA	AA	AA	AA	AA	AA	AA	AA	AA	AA	AB	AB	AB	AB	BB	BB	BB	BB
CC(003x053)F2_302M	1	88.67	88.67	3.568201724	3699.999999	1	0	0.5	0.5	1	-	0.5	0	1.5	1	0	1	1	AB	AB	AB	AB	AB	AB	AB	AA	AA	AA	AA	AA	AA	AB	AB	AB	AB	AB	AB	AB	AB	AB	AB	AB	AB	AB	AB	AB	AB	AB	AB
CC(003x053)F2_303M	1	91.17	87.99	5.230448921	169999.9999	1	0	0.5	0.5	0.5	-	1	0	1	1	0	1	0.5	AA	AA	AA	AB	AB	AB	AB	AB	AB	AB	AB	AB	AB	AB	AA	AA	AA	AA	AA	AA	AA	AA	AA	AB	AB	AB	AB	AB	AB	AB	AB
CC(003x053)F2_304M	1	82.7	77.85	5.113943352	129999.9999	3	0	0.5	1	0.5	-	0.5	0	1	0.5	0	1	0.5	AB	AB	AB	AB	AB	AA	AA	AA	AA	AA	AA	AB	AB	AB	AB	AB	AB	AB	AB	AA	AA	AA	AA	AA	AA	AA	AA	AA	AA	AA	AA
CC(003x053)F2_305F	0	84.71	-	-		-	1	-	-	-	-	-	-	-	-	-	-	-	AB	AB	AB	AB	AB	AB	BB	BB	BB	BB	BB	BB	BB	AB	AB	AB	AB	AB	AB	AB	AB	AB	AB	AB	AB	AA	AA	AB	AB	AB	AB
CC(003x053)F2_306F	0	84.86	-	-		-	1	-	-	-	-	-	-	-	-	-	-	-	AA	AA	AA	AA	AA	AA	AA	AA	AA	AA	AA	AA	AA	AA	AA	-	AB	AB	AB	AB	AB	AB	AB	AB	BB	BB	BB	BB	BB	BB	BB
CC(003x053)F2_307F	0	81.42	76.11	5.838849091	690000.0004	2.5	0	0	0.5	0.5	-	1	0.5	0.5	0.5	0	0	0.5	AB	AB	AA	AA	AA	AA	AA	AA	AA	AA	AB	AB	AB	AB	AB	AB	AB	AB	AB	BB	BB	BB	BB	BB	BB	BB	AB	AB	AB	AB	AA
CC(003x053)F2_308M	1	86.62	-	-		-	1	-	-	-	-	-	-	-	-	-	-	-	AB	AB	AB	AB	AB	AB	AB	AB	AB	AB	AA	AB	AB	AB	AB	AB	AB	AB	AB	AB	AB	AB	AA	AA	AA	AA	AA	AB	AB	AB	AB
CC(003x053)F2_309F	0	93.93	92.99	4.579783597	38000.00003	0.5	0	0.5	0.5	0.5	-	0.5	0	0.5	0.5	0	0.5	0	AB	AA	AA	AA	AA	AA	AA	AA	AA	AA	AB	AB	AB	AB	AB	AB	AB	AB	AB	AA	AA	AA	AA	AA	AA	AA	AA	AA	AA	AA	AB
CC(003x053)F2_310M	1	84.92	79.37	6.230448921	1699999.999	3	0	0.5	0.5	0.5	-	0.5	0.5	0.5	0.5	0.5	0.5	0.5	AA	AA	AA	AA	AA	AA	AA	AA	AA	AA	AA	AA	AB	AB	AB	AB	AB	AB	AB	AB	AB	AB	AB	AB	AB	AB	AB	BB	BB	BB	BB
CC(003x053)F2_311M	1	85.46	85.02	3.908485019	8100.000002	1	0	0.5	0.5	0.5	-	1	0.5	0	0	0	0.5	0.5	AA	AA	AA	AA	AA	AA	AA	AA	AB	AB	AB	AB	AB	AB	AB	AB	AB	AB	AB	AB	AB	AB	AB	AB	AB	AB	AB	AB	AB	AB	AB
CC(003x053)F2_312M	1	92.24	89.66	3.968482949	9300.00001	1	0	0.5	0.5	0.5	-	0.5	0	0.5	0	0	0	0.5	AB	AB	AB	AB	AB	AB	AB	AB	AB	AB	AB	AB	AB	AB	AB	AB	AB	BB	BB	AB	AB	AB	AB	BB	BB	AB	AB	AB	AB	AB	AB
CC(003x053)F2_313M	1	86.55	80.72	4.812913357	65000.00005	4	0	0.5	0.5	0.5	-	1	1	0.5	0.5	0	1	0.5	AB	AB	AB	AB	AB	AB	AB	AB	AB	AB	AA	AA	AA	AA	AA	AA	AB	AB	AB	AB	AB	AB	AB	AB	AB	AB	AA	AA	AA	AA	AA
CC(003x053)F2_314M	1	85.16	80.08	6.544068044	3499999.997	3.5	0	0.5	0.5	0.5	-	1	1	0.5	0.5	2	0	0.5	AB	AB	AA	AA	AA	AA	AA	AA	AA	AA	AB	AB	AB	AB	AB	AB	AB	AB	AB	AB	AB	AB	AB	AA	AA	AB	AB	AB	AB	AB	AB
CC(003x053)F2_315M	1	83.16	76.32	5.361727836	230000	4	0	0.5	0	0.5	-	0.5	0.5	0.5	0.5	1	0.5	0.5	AB	AB	AB	AB	AB	AB	AB	AB	AB	AB	AA	AA	AA	AB	AB	AB	AB	AB	AB	AB	AB	AB	AB	AB	BB	BB	BB	BB	BB	BB	BB
CC(003x053)F2_316M	1	84.05	-	-		-	1	-	-	-	-	-	-	-	-	-	-	-	AA	AA	AA	AA	AA	AB	BB	BB	BB	BB	BB	BB	BB	BB	BB	BB	BB	AB	AB	AA	AA	AA	AA	AA	AA	AA	AA	AA	AA	AA	AA
CC(003x053)F2_317F	0	89.94	-	-		-	1	-	-	-	-	-	-	-	-	-	-	-	AB	AB	AB	AB	AB	AB	AB	AB	BB	BB	BB	BB	BB	BB	AB	AB	AB	AB	AB	AA	AA	AA	AA	AA	AB	AB	AB	AB	AB	AB	BB
CC(003x053)F2_318F	0	88.96	-	-		-	1	-	-	-	-	-	-	-	-	-	-	-	AB	AB	BB	BB	BB	BB	BB	BB	BB	BB	BB	BB	BB	BB	AB	AB	AB	AB	AB	AB	AB	AB	AB	AB	AB	AB	AA	AB	AB	AB	AB
CC(003x053)F2_319M	1	90.91	94.65	3.041392685	1100	0.5	0	0	0.5	0	-	0.5	0	0	0	0	0	0.5	BB	BB	BB	BB	-	BB	BB	BB	BB	BB	BB	BB	BB	BB	AB	AB	AB	AB	AB	AB	AB	BB	BB	BB	BB	BB	BB	BB	BB	BB	BB
[truncated: 273 more columns]
