# Supplementary material for: Allelic Variation in the Toll-Like Receptor Adaptor Protein Ticam2 Contributes to SARS-Coronavirus Pathogenesis in Mice
Source: G3 (Bethesda). 2017 Jun 5;7(6):1653–63. doi: 10.1534/g3.117.041434 (PMC5473747; doi:10.1534/g3.117.041434)
Supplement: Supplementary file 6 [file 1653File006.csv]

	chr	pos	lod
UNC010515539	1	1.727	0.026478719
UNC010019700	1	2.553	0.101071053
JAX00001692	1	10.645	0.064138149
UNC010540261	1	12.821	0.074991818
backupUNC010074862	1	19.885	0.072179094
UNC010078808	1	22.725	0.084469533
UNC011342783	1	27.921	0.102262693
backupUNC010568212	1	36.452	0.214097284
JAX00005772	1	41.206	0.247339702
UNC010584488	1	43.027	0.028889511
backupUNC011588125	1	47.714	0.109264476
backupUNC010894728	1	52.517	0.459767939
UNC010836178	1	68.356	0.414818803
backupUNC012020959	1	72.751	0.009471679
UNC010409945	1	84.202	0.072470868
JAX00279191	1	89.471	0.07058329
UNC010427659	1	93.121	0.427870923
UNC010872195	1	97.692	1.179559544
UNC010873548	1	98.23	1.352925415
JAX00090716	2	2.46	0.009179264
backupJAX00482470	2	3.533	0.111474292
JAX00483439	2	9.04	0.058686172
UNC020366382	2	12.968	0.159518599
JAX00485514	2	17.576	0.247017093
JAX00486934	2	22.757	0.551808136
UNC020307912	2	27.625	1.056921606
UNC_rs28042522	2	33.633	1.191664451
JAX00095208	2	37.827	2.006718369
backupJAX00095716	2	42.509	1.519096292
UNC021271954	2	47.622	1.467462738
UNC020451596	2	52.569	2.313614166
UNC020485310	2	57.637	1.306668083
UNC020196475	2	64.092	0.903422845
JAX00504837	2	67.646	1.089553515
UNC020224987	2	72.87	0.433522083
UNC020248157	2	77.95	0.572196078
UNC020266358	2	84.146	0.959640299
backupJAX00510901	2	87.525	0.858485782
UNC020554720	2	94.658	0.522352678
UNC020296673	2	98.149	0.465402811
JAX00103653	2	103.438	0.09811029
UNC021737347	2	103.794	0.044131058
backupUNC030729939	3	1.111	0.432132857
JAX00104265	3	2.579	0.074300368
backupUNC030870967	3	7.726	0.014135682
UNC030027457	3	14.336	0.026911553
UNC030043914	3	18.332	0.231874531
UNC030661179	3	23.155	0.346292085
UNC030075316	3	28.22	0.587024265
UNC030101822	3	33.66	1.159310734
UNC030314030	3	37.531	0.943226287
JAX00531138	3	42.594	0.78151982
UNC030166572	3	47.903	0.892098764
backupJAX00112535	3	52.938	0.632626778
UNC030323436	3	58.574	0.794713439
UNC030235509	3	62.935	0.872444657
backupJAX00114148	3	67.584	0.044916033
UNC030276220	3	72.597	0.109553091
JAX00542541	3	77.909	0.074085715
JAX00543238	3	81.053	0.222567667
JAX00115400	4	1.851	0.442636967
UNC040021552	4	7.762	1.185690111
backupUNC040036021	4	12.538	1.755291902
JAX00117781	4	17.629	3.484531475
UNC041043835	4	22.845	3.458721799
UNC040507075	4	28.464	3.321213026
UNC040400501	4	32.542	2.207377184
backupUNC040532754	4	43.172	1.386408073
UNC_rs46030938	4	47.807	2.803857093
UNC040260326	4	52.796	1.292955812
UNC040657708	4	57.687	1.023483404
backupUNC040285386	4	63.213	0.814754028
backupUNC040310982	4	67.717	1.368015691
backupUNC041622616	4	74.162	0.832820962
backupUNC040335674	4	77.723	0.750948877
JAX00570963	4	82.332	0.63853929
backupUNC050000423	5	1.974	0.398760328
UNC050001919	5	2.582	0.399874821
UNC050035245	5	8.141	0.458378073
JAX00577167	5	13.321	0.737428302
JAX00578363	5	17.865	0.604134921
backupJAX00580448	5	23.777	0.30035386
UNC050104322	5	28.086	0.182600829
UNC050377154	5	32.778	0.427932849
JAX00131490	5	37.989	0.341660262
backupUNC051680672	5	42.611	0.324140346
UNC050481044	5	47.517	0.210151432
UNC050171568	5	52.602	0.226709504
JAX00599629	5	79.72	0.171681392
backupJAX00136775	5	83.76	0.032009459
UNC050249355	5	88.162	0.15737236
UNC050253135	5	89.441	0.229018808
UNC060000444	6	1.426	0.390331829
UNC060353211	6	3.453	0.406773868
UNC060356267	6	7.874	0.252771472
UNC060069380	6	14.914	0.559080035
UNC060074269	6	17.833	0.890931787
UNC060371051	6	22.749	0.715671899
UNC060379499	6	27.628	0.331107651
UNC061204836	6	32.538	0.708992149
backupJAX00616476	6	37.631	0.579272612
backupJAX00618058	6	42.659	0.556935857
JAX00144685	6	47.512	0.248175882
backupUNC060180644	6	52.929	0.411883868
UNC060193544	6	57.827	0.563860758
JAX00625635	6	62.86	0.638386432
backupUNC060321581	6	69.249	0.584463164
JAX00147625	6	72.771	0.754354597
UNC060281055	6	77.619	1.404780729
backupJAX00630997	6	78.865	0.872255889
UNC070000382	7	1.868	0.75865804
JAX00148348	7	3.097	1.180504578
UNC070010113	7	7.692	1.215204064
UNC070054688	7	13.945	0.642841579
backupUNC070999721	7	21.892	0.136411406
UNC070477808	7	25.247	0.06235752
JAX00150446	7	27.599	0.091908788
backupJAX00639804	7	33.344	0.326741007
JAX00642591	7	38.358	0.908337059
UNC070320079	7	42.714	1.634659974
UNC070530383	7	47.512	2.11100193
UNC070369595	7	52.7	2.921728593
UNC071406781	7	57.614	3.427603459
backupUNC070422410	7	62.731	2.932592746
UNC070701190	7	68.782	2.548481507
backupUNC070579233	7	72.536	1.811504514
JAX00656703	7	77.997	1.47123066
backupUNC071587640	7	82.652	0.971363344
backupJAX00658615	7	87.642	0.294326728
backupUNC070455230	7	89.12	0.472543583
JAX00659261	8	1.674	0.388818219
backupUNC080034516	8	2.688	0.351409847
JAX00661746	8	7.685	0.056616424
UNC080084297	8	14.023	0.192856029
JAX00664614	8	17.769	0.395395096
UNC080416960	8	23.167	0.266986513
UNC080215628	8	27.808	0.609545002
UNC080499263	8	33.084	0.977568644
backupUNC081550029	8	37.884	0.952332932
UNC080521812	8	43.103	0.790064584
backupJAX00677455	8	48.129	0.918579809
JAX00165654	8	52.816	0.94186808
backupJAX00166193	8	57.538	1.135591211
UNC081375663	8	62.905	0.763431306
JAX00682102	8	68.387	0.288644672
backupJAX00682180	8	69.286	0.288248974
JAX00167632	9	1.204	0.319588275
backupUNC090010803	9	2.52	0.248712635
UNC091275013	9	7.674	0.507335651
UNC090138839	9	39.783	0.500368452
JAX00173057	9	42.548	0.679950458
UNC090186351	9	48.33	0.07319059
UNC091135886	9	52.568	0.309934415
UNC090223295	9	58.025	0.303844098
JAX00175726	9	62.542	0.717867344
backupJAX00706842	9	68.628	0.614443454
backupJAX00708075	9	72.577	0.852130655
UNC090261455	9	74.903	0.911813147
UNC100003628	10	1.938	0.363806657
JAX00014777	10	3.11	0.323861129
JAX00284175	10	8.157	0.311988537
UNC100553118	10	13.625	1.081478314
backupJAX00016442	10	17.584	1.93227759
JAX00287924	10	22.539	1.775402678
JAX00289733	10	27.513	1.677437587
backupJAX00290965	10	32.668	1.193824347
backupUNC101406713	10	37.619	0.820555625
UNC100345313	10	42.589	0.387393144
UNC101431286	10	49.137	0.221549152
UNC100116903	10	53.644	0.098183049
JAX00298634	10	57.523	0.097780393
backupUNC101411698	10	63.565	0.155802922
UNC100133317	10	67.727	0.066893246
backupJAX00023386	10	72.531	0.041142922
UNC100149177	10	74.795	0.065203593
UNC110237904	11	2.741	0.963023391
UNC110041137	11	22.665	2.127918938
UNC110062422	11	27.537	2.29160738
JAX00029595	11	49.259	1.86263494
backupUNC110131141	11	52.992	1.364433672
JAX00318512	11	58.647	1.417136138
backupUNC110160569	11	62.785	1.798683766
UNC110397484	11	67.572	1.165934204
UNC110177474	11	73.8	1.006075981
UNC110181162	11	78.715	0.909482421
UNC110426222	11	83.083	0.610957709
UNC110193115	11	85.971	0.749276949
UNC120000271	12	1.852	0.206460626
UNC120343709	12	2.625	0.231959056
backupJAX00327043	12	8.056	0.353234979
UNC120717169	12	12.782	0.111238628
UNC120392193	12	17.901	0.093899613
UNC120404140	12	23.453	0.096883882
backupUNC120171345	12	28.673	0.014065316
UNC120191278	12	33.732	0.068223553
UNC121388480	12	37.85	0.357195354
UNC120199018	12	42.745	0.901777225
UNC121171686	12	47.728	0.809693016
JAX00343974	12	52.904	1.044058187
UNC120442837	12	59.461	0.674239455
JAX00040432	12	60.689	1.156175635
UNC130005651	13	2.777	0.139935214
UNC130708966	13	9.295	0.025668846
JAX00353511	13	12.864	0.096841067
UNC130040410	13	17.672	0.682296151
backupUNC130057954	13	23.128	0.752001378
JAX00044888	13	28.331	0.506791875
UNC130303066	13	32.549	0.348607704
backupUNC130122110	13	37.959	0.428205524
backupUNC130147450	13	43.989	0.535621192
UNC130157901	13	47.506	0.308540431
UNC130358766	13	56.122	0.485818269
UNC130190892	13	59.455	0.047730595
backupUNC130195522	13	62.848	0.04427799
UNC130411655	13	67.057	0.283525944
JAX00049708	14	1.725	1.006073564
JAX00372110	14	4.102	0.34914974
UNC140092639	14	9.538	0.546785116
backupJAX00374979	14	12.714	0.26252195
JAX00204570	14	17.786	0.250375274
UNC141383930	14	24.431	0.704055808
backupUNC140210413	14	27.588	1.197297939
JAX00053712	14	33.203	1.901819451
backupUNC140260041	14	37.588	1.394956966
UNC140359623	14	58.208	0.629287414
UNC140585339	14	62.695	0.790815739
backupUNC140381698	14	66.051	0.083030603
backupUNC150000076	15	1.658	3.52018777
JAX00058906	15	5.379	4.273193422
UNC150014104	15	7.678	4.634123928
UNC150077326	15	12.502	5.195458887
backupUNC150179907	15	17.737	4.660142929
JAX00401905	15	23.903	4.606742714
backupUNC150376011	15	28.757	3.029384735
backupUNC150386066	15	33.864	2.551600562
backupJAX00064201	15	38.142	2.189930404
backupUNC150248834	15	43.345	1.380349388
JAX00410098	15	47.856	0.617953518
UNC150271966	15	53.966	0.079107072
UNC150459353	15	57.874	0.034153035
UNC150411740	15	58.264	0.034240539
UNC160189591	16	2.197	0.393628009
JAX00412694	16	2.509	0.393621823
backupJAX00066615	16	9.287	1.318787726
JAX00067204	16	12.622	1.763875773
JAX00416126	16	17.851	1.658284765
backupJAX00417361	16	22.609	1.163068087
UNC160211952	16	27.523	0.389399682
JAX00420820	16	32.58	0.490247947
JAX00423446	16	37.652	0.420834945
JAX00071523	16	45.407	0.228272509
UNC160236898	16	47.562	0.160503872
UNC160129213	16	48.329	0.155949999
UNC170286629	17	3.626	0.335330963
UNC170290392	17	7.717	0.372746664
UNC170060852	17	12.785	0.305942006
UNC170075436	17	17.951	0.162984245
JAX00439999	17	22.902	0.209137797
backupUNC171109681	17	27.576	0.825454604
UNC170144294	17	32.554	0.855793035
backupJAX00444384	17	38.952	0.807255443
backupUNC170351788	17	44.699	0.993721645
UNC170259360	17	49.9	1.163968856
backupUNC170365023	17	56.719	0.892300373
backupUNC170236285	17	60.622	0.320233065
UNC180001402	18	3.313	0.193076722
backupUNC180055732	18	10.368	0.770165868
UNC180257291	18	13.212	1.540030691
UNC180072778	18	17.819	2.598023406
backupUNC181069094	18	22.914	3.042222248
JAX00083358	18	27.903	4.003814748
backupUNC180282678	18	33.753	4.003344741
UNC180141852	18	38.327	3.714718327
backupUNC180299204	18	42.69	3.216332021
UNC180917632	18	48.834	3.363370071
JAX00466128	18	52.539	1.996902768
backuprs47501977	18	57.542	1.68996001
UNC181022231	18	59.63	1.543866912
backupJAX00471466	19	10.236	0.000131957
JAX00472210	19	12.899	0.001267911
JAX00474064	19	19.752	0.168913429
UNC190031953	19	22.81	0.703160485
UNC190172045	19	29.074	0.297148106
UNC190044398	19	32.787	0.164229395
UNC190180843	19	38.156	0.009676185
UNC190075366	19	44.732	0.3121697
UNC190090409	19	48.37	0.275005372
backupUNC190099769	19	54.088	0.326321001
backupUNC190115512	19	56.856	0.303279523
backupJAX00708995	X	4.287	0.955629614
JAX00177172	X	7.515	0.823709796
JAX00178124	X	21.725	1.400023549
backupUNC200008026	X	22.945	1.293319897
UNC200018029	X	36.873	0.489318098
UNC200019054	X	37.744	0.490057616
backupUNC200609379	X	42.584	0.772668441
JAX00717214	X	47.6	1.083226336
backupUNC200687147	X	52.531	1.08239087
UNC200040867	X	57.594	0.736237053
UNC200042788	X	62.965	1.182485924
JAX00240233	X	67.503	1.465841357
UNC200244258	X	72.974	1.70419408
backupUNC200838158	X	78.255	1.962088227
UNC200051678	X	79.08	1.532886583
