# Supplementary material for: Allelic Variation in the Toll-Like Receptor Adaptor Protein Ticam2 Contributes to SARS-Coronavirus Pathogenesis in Mice
Source: G3 (Bethesda). 2017 Jun 5;7(6):1653–63. doi: 10.1534/g3.117.041434 (PMC5473747; doi:10.1534/g3.117.041434)
Supplement: Supplementary file 7 [file 1653File007.csv]

	chr	pos	lod
UNC010515539	1	1.727	0.062614131
UNC010019700	1	2.553	0.225541424
JAX00001692	1	10.645	0.345682603
UNC010540261	1	12.821	0.237634011
backupUNC010074862	1	19.885	0.239872885
UNC010078808	1	22.725	0.196954848
UNC011342783	1	27.921	0.484441105
backupUNC010568212	1	36.452	0.031611208
JAX00005772	1	41.206	0.202669893
UNC010584488	1	43.027	0.410130259
backupUNC011588125	1	47.714	0.177989965
backupUNC010894728	1	52.517	0.376162719
UNC010836178	1	68.356	0.086113481
backupUNC012020959	1	72.751	0.439343465
UNC010409945	1	84.202	0.144082571
JAX00279191	1	89.471	0.279953955
UNC010427659	1	93.121	0.345996236
UNC010872195	1	97.692	0.284018807
UNC010873548	1	98.23	0.304554435
JAX00090716	2	2.46	0.554901208
backupJAX00482470	2	3.533	0.343804924
JAX00483439	2	9.04	0.082405541
UNC020366382	2	12.968	0.135532765
JAX00485514	2	17.576	0.147982641
JAX00486934	2	22.757	0.090828448
UNC020307912	2	27.625	0.433720393
UNC_rs28042522	2	33.633	0.542873625
JAX00095208	2	37.827	0.509598849
backupJAX00095716	2	42.509	0.393175454
UNC021271954	2	47.622	0.689529289
UNC020451596	2	52.569	1.221735779
UNC020485310	2	57.637	0.424119459
UNC020196475	2	64.092	0.782997572
JAX00504837	2	67.646	0.388068942
UNC020224987	2	72.87	0.048037974
UNC020248157	2	77.95	0.158436869
UNC020266358	2	84.146	0.723250831
backupJAX00510901	2	87.525	1.046795113
UNC020554720	2	94.658	0.384749433
UNC020296673	2	98.149	0.177458456
JAX00103653	2	103.438	0.661180913
UNC021737347	2	103.794	0.636093302
backupUNC030729939	3	1.111	0.406264809
JAX00104265	3	2.579	0.004296993
backupUNC030870967	3	7.726	0.031347154
UNC030027457	3	14.336	0.117870573
UNC030043914	3	18.332	0.329754712
UNC030661179	3	23.155	0.653764999
UNC030075316	3	28.22	1.589851708
UNC030101822	3	33.66	2.662779656
UNC030314030	3	37.531	2.998181954
JAX00531138	3	42.594	2.858086527
UNC030166572	3	47.903	2.829468123
backupJAX00112535	3	52.938	2.019698038
UNC030323436	3	58.574	2.564875293
UNC030235509	3	62.935	2.789694027
backupJAX00114148	3	67.584	2.171206827
UNC030276220	3	72.597	1.342065335
JAX00542541	3	77.909	1.078208765
JAX00543238	3	81.053	0.967616571
JAX00115400	4	1.851	0.493525201
UNC040021552	4	7.762	0.338485841
backupUNC040036021	4	12.538	0.56650909
JAX00117781	4	17.629	2.119049138
UNC041043835	4	22.845	2.059132563
UNC040507075	4	28.464	2.046317012
UNC040400501	4	32.542	1.296899751
backupUNC040532754	4	43.172	1.311686685
UNC_rs46030938	4	47.807	1.157635464
UNC040260326	4	52.796	0.606069238
UNC040657708	4	57.687	0.450343473
backupUNC040285386	4	63.213	0.130767318
backupUNC040310982	4	67.717	0.266852972
backupUNC041622616	4	74.162	0.015347793
backupUNC040335674	4	77.723	0.275551642
JAX00570963	4	82.332	0.000523658
backupUNC050000423	5	1.974	0.583988218
UNC050001919	5	2.582	0.511564019
UNC050035245	5	8.141	0.589163802
JAX00577167	5	13.321	0.464471127
JAX00578363	5	17.865	0.686889641
backupJAX00580448	5	23.777	1.240153326
UNC050104322	5	28.086	1.414563093
UNC050377154	5	32.778	1.484455642
JAX00131490	5	37.989	0.919875866
backupUNC051680672	5	42.611	1.047349397
UNC050481044	5	47.517	0.738632282
UNC050171568	5	52.602	0.663541643
JAX00599629	5	79.72	1.26209498
backupJAX00136775	5	83.76	1.232872629
UNC050249355	5	88.162	1.158637054
UNC050253135	5	89.441	1.099265115
UNC060000444	6	1.426	0.931878672
UNC060353211	6	3.453	0.700169553
UNC060356267	6	7.874	0.493834398
UNC060069380	6	14.914	0.597445995
UNC060074269	6	17.833	0.969591472
UNC060371051	6	22.749	1.211135574
UNC060379499	6	27.628	0.67627292
UNC061204836	6	32.538	0.386533035
backupJAX00616476	6	37.631	0.191745672
backupJAX00618058	6	42.659	0.343871046
JAX00144685	6	47.512	0.092755887
backupUNC060180644	6	52.929	0.200479864
UNC060193544	6	57.827	0.74527286
JAX00625635	6	62.86	1.127965482
backupUNC060321581	6	69.249	0.883383354
JAX00147625	6	72.771	1.305058274
UNC060281055	6	77.619	1.33985669
backupJAX00630997	6	78.865	1.260439595
UNC070000382	7	1.868	0.463613747
JAX00148348	7	3.097	0.703383631
UNC070010113	7	7.692	0.614404583
UNC070054688	7	13.945	0.977891614
backupUNC070999721	7	21.892	0.923208679
UNC070477808	7	25.247	0.786454296
JAX00150446	7	27.599	0.822463819
backupJAX00639804	7	33.344	0.904273367
JAX00642591	7	38.358	1.52844811
UNC070320079	7	42.714	2.09927386
UNC070530383	7	47.512	2.072724278
UNC070369595	7	52.7	2.249095582
UNC071406781	7	57.614	1.722005646
backupUNC070422410	7	62.731	1.148878967
UNC070701190	7	68.782	0.970826204
backupUNC070579233	7	72.536	0.841362501
JAX00656703	7	77.997	0.457746863
backupUNC071587640	7	82.652	0.351924665
backupJAX00658615	7	87.642	0.099830805
backupUNC070455230	7	89.12	0.379815816
JAX00659261	8	1.674	0.790837944
backupUNC080034516	8	2.688	0.743258984
JAX00661746	8	7.685	0.285042464
UNC080084297	8	14.023	0.228423142
JAX00664614	8	17.769	0.211820782
UNC080416960	8	23.167	0.274923107
UNC080215628	8	27.808	0.128997912
UNC080499263	8	33.084	0.272278366
backupUNC081550029	8	37.884	0.60619152
UNC080521812	8	43.103	0.456624242
backupJAX00677455	8	48.129	0.160473868
JAX00165654	8	52.816	0.27511551
backupJAX00166193	8	57.538	0.361022103
UNC081375663	8	62.905	0.325101457
JAX00682102	8	68.387	0.24353546
backupJAX00682180	8	69.286	0.243507937
JAX00167632	9	1.204	0.102026875
backupUNC090010803	9	2.52	0.227578181
UNC091275013	9	7.674	0.231086941
UNC090138839	9	39.783	0.066759129
JAX00173057	9	42.548	0.118422197
UNC090186351	9	48.33	0.18907664
UNC091135886	9	52.568	0.806711422
UNC090223295	9	58.025	0.756148439
JAX00175726	9	62.542	1.536281799
backupJAX00706842	9	68.628	2.027174519
backupJAX00708075	9	72.577	4.492407154
UNC090261455	9	74.903	3.184340962
UNC100003628	10	1.938	0.135889321
JAX00014777	10	3.11	0.188294851
JAX00284175	10	8.157	0.562826266
UNC100553118	10	13.625	0.809102812
backupJAX00016442	10	17.584	0.55943739
JAX00287924	10	22.539	0.182562292
JAX00289733	10	27.513	0.213988077
backupJAX00290965	10	32.668	0.001117826
backupUNC101406713	10	37.619	0.028167704
UNC100345313	10	42.589	0.073763489
UNC101431286	10	49.137	0.788502432
UNC100116903	10	53.644	0.800950736
JAX00298634	10	57.523	0.476008935
backupUNC101411698	10	63.565	0.607932358
UNC100133317	10	67.727	0.588536606
backupJAX00023386	10	72.531	0.569052777
UNC100149177	10	74.795	0.389860055
UNC110237904	11	2.741	0.309640547
UNC110041137	11	22.665	1.391815439
UNC110062422	11	27.537	1.984534959
JAX00029595	11	49.259	2.315647137
backupUNC110131141	11	52.992	2.331685714
JAX00318512	11	58.647	2.331357994
backupUNC110160569	11	62.785	2.417610602
UNC110397484	11	67.572	1.925719428
UNC110177474	11	73.8	0.880972185
UNC110181162	11	78.715	0.926386543
UNC110426222	11	83.083	0.513087063
UNC110193115	11	85.971	0.717930535
UNC120000271	12	1.852	0.035700997
UNC120343709	12	2.625	0.061554246
backupJAX00327043	12	8.056	0.44781563
UNC120717169	12	12.782	1.885076563
UNC120392193	12	17.901	2.195034458
UNC120404140	12	23.453	2.063618143
backupUNC120171345	12	28.673	1.103490361
UNC120191278	12	33.732	1.210197896
UNC121388480	12	37.85	1.715590805
UNC120199018	12	42.745	1.578101182
UNC121171686	12	47.728	1.333469195
JAX00343974	12	52.904	1.334275459
UNC120442837	12	59.461	0.849891293
JAX00040432	12	60.689	1.570799096
UNC130005651	13	2.777	0.557586445
UNC130708966	13	9.295	0.826459221
JAX00353511	13	12.864	1.193531005
UNC130040410	13	17.672	1.826454441
backupUNC130057954	13	23.128	1.101475935
JAX00044888	13	28.331	1.656618293
UNC130303066	13	32.549	1.441016489
backupUNC130122110	13	37.959	1.755826928
backupUNC130147450	13	43.989	1.610471179
UNC130157901	13	47.506	0.60719391
UNC130358766	13	56.122	0.033452246
UNC130190892	13	59.455	0.316339204
backupUNC130195522	13	62.848	0.571107764
UNC130411655	13	67.057	1.092590276
JAX00049708	14	1.725	0.08179268
JAX00372110	14	4.102	0.171436822
UNC140092639	14	9.538	0.060189316
backupJAX00374979	14	12.714	0.02672762
JAX00204570	14	17.786	0.11711581
UNC141383930	14	24.431	0.096720311
backupUNC140210413	14	27.588	0.556825059
JAX00053712	14	33.203	0.618270669
backupUNC140260041	14	37.588	0.313522373
UNC140359623	14	58.208	0.095927715
UNC140585339	14	62.695	0.11914315
backupUNC140381698	14	66.051	0.037346371
backupUNC150000076	15	1.658	0.620794014
JAX00058906	15	5.379	1.35510643
UNC150014104	15	7.678	1.406790719
UNC150077326	15	12.502	1.827857219
backupUNC150179907	15	17.737	1.326331385
JAX00401905	15	23.903	1.085283237
backupUNC150376011	15	28.757	1.06238548
backupUNC150386066	15	33.864	0.888741557
backupJAX00064201	15	38.142	0.689558337
backupUNC150248834	15	43.345	0.423309143
JAX00410098	15	47.856	0.352487438
UNC150271966	15	53.966	0.642784321
UNC150459353	15	57.874	0.298441595
UNC150411740	15	58.264	0.29827632
UNC160189591	16	2.197	0.48177319
JAX00412694	16	2.509	0.482083419
backupJAX00066615	16	9.287	0.262809739
JAX00067204	16	12.622	0.31778565
JAX00416126	16	17.851	0.221095834
backupJAX00417361	16	22.609	0.182967613
UNC160211952	16	27.523	0.256441563
JAX00420820	16	32.58	0.428785916
JAX00423446	16	37.652	0.088639621
JAX00071523	16	45.407	0.43775625
UNC160236898	16	47.562	1.201199851
UNC160129213	16	48.329	1.191887594
UNC170286629	17	3.626	2.457220707
UNC170290392	17	7.717	2.644404958
UNC170060852	17	12.785	2.482237001
UNC170075436	17	17.951	1.489902555
JAX00439999	17	22.902	1.943529469
backupUNC171109681	17	27.576	1.60112159
UNC170144294	17	32.554	1.485562313
backupJAX00444384	17	38.952	1.527621156
backupUNC170351788	17	44.699	1.570148619
UNC170259360	17	49.9	1.567312894
backupUNC170365023	17	56.719	0.812818816
backupUNC170236285	17	60.622	0.463867336
UNC180001402	18	3.313	0.906601636
backupUNC180055732	18	10.368	2.526804023
UNC180257291	18	13.212	4.107046568
UNC180072778	18	17.819	3.478416691
backupUNC181069094	18	22.914	4.601325051
JAX00083358	18	27.903	3.622963187
backupUNC180282678	18	33.753	2.48726381
UNC180141852	18	38.327	2.399883571
backupUNC180299204	18	42.69	2.115397439
UNC180917632	18	48.834	2.707670631
JAX00466128	18	52.539	1.121662888
backuprs47501977	18	57.542	0.531834991
UNC181022231	18	59.63	0.600316616
backupJAX00471466	19	10.236	6.59E-08
JAX00472210	19	12.899	2.10E-05
JAX00474064	19	19.752	0.142345476
UNC190031953	19	22.81	0.257326632
UNC190172045	19	29.074	0.290606713
UNC190044398	19	32.787	0.179250001
UNC190180843	19	38.156	0.130907979
UNC190075366	19	44.732	0.076911665
UNC190090409	19	48.37	0.020501774
backupUNC190099769	19	54.088	0.036433833
backupUNC190115512	19	56.856	0.183161145
backupJAX00708995	X	4.287	0.163517941
JAX00177172	X	7.515	0.275852085
JAX00178124	X	21.725	1.00653955
backupUNC200008026	X	22.945	1.12069375
UNC200018029	X	36.873	0.624671193
UNC200019054	X	37.744	0.623957544
backupUNC200609379	X	42.584	0.364105641
JAX00717214	X	47.6	0.315922074
backupUNC200687147	X	52.531	0.267090226
UNC200040867	X	57.594	0.215777155
UNC200042788	X	62.965	0.239097244
JAX00240233	X	67.503	0.038090568
UNC200244258	X	72.974	0.075539399
backupUNC200838158	X	78.255	0.12028745
UNC200051678	X	79.08	0.371865577
