# Supplementary material for: Allelic Variation in the Toll-Like Receptor Adaptor Protein Ticam2 Contributes to SARS-Coronavirus Pathogenesis in Mice
Source: G3 (Bethesda). 2017 Jun 5;7(6):1653–63. doi: 10.1534/g3.117.041434 (PMC5473747; doi:10.1534/g3.117.041434)
Supplement: Supplementary file 9 [file 1653File009.csv]

May 25, 2015 infection
Line #	sex	DPI	virus	Day 0	Day 1	Day 2	Day 3	Day 4		Titer
CC003xCC053	male	4	SARS-CoV	na	na	na	na	na		400000
CC003xCC053	male	4	SARS-CoV	na	na	na	na	na		na
CC003xCC053	male	4	SARS-CoV	na	na	na	na	na		na
CC003xCC053	male	4	mock	na	na	na	na	na		0
CC003xCC053	male	4	mock	na	na	na	na	na		0
CC003xCC053	female	4	SARS-CoV	na	na	na	na	na		120000
CC003xCC053	female	4	SARS-CoV	na	na	na	na	na		na
CC003xCC053	female	4	SARS-CoV	na	na	na	na	na		140000
CC003xCC053	female	4	SARS-CoV	na	na	na	na	na		na
CC003xCC053	female	4	SARS-CoV	na	na	na	na	na		220000
CC003xCC053	female	4	SARS-CoV	na	na	na	na	na		na
CC003xCC053	female	4	SARS-CoV	na	na	na	na	na		na
CC003xCC053	female	4	mock	na	na	na	na	na		0
CC003xCC053	female	4	mock	na	na	na	na	na		0
9/28/2015 infection
Line #		DPI	virus
CC053xCC003	female	4	SARS-CoV	100	98.01980198	90.59405941	88.61386139	90.59405941		120000
CC053xCC003	female	4	SARS-CoV	100	95.52238806	85.02487562	85.5721393	86.56716418		800000
CC053xCC003	female	4	SARS-CoV	100	100.9756098	93.17073171	87.80487805	92.68292683		170000
CC053xCC003	female	4	SARS-CoV	100	96.1352657	89.85507246	84.5410628	89.85507246		300000
CC053xCC003	male	4	SARS-CoV	100	95.52845528	94.71544715	92.68292683	93.90243902		na
CC053xCC003	female	4	mock	100	97.35449735	97.88359788	98.41269841	98.41269841		0
10/19/2015
Line #		DPI	virus
CC053xCC003	female	4	SARS-CoV	100	101.2121212	93.93939394	92.12121212	92.12121212		na
CC053xCC003	female	4	SARS-CoV	100	98.37837838	91.35135135	88.10810811	90.81081081		27000
CC053xCC003	female	4	SARS-CoV	100	95.88235294	87.64705882	82.94117647	82.94117647		50000
CC053xCC003	female	4	SARS-CoV	100	96.46464646	88.38383838	85.85858586	88.38383838		40000
CC053xCC003	female	4	SARS-CoV	100	98.83040936	98.24561404	95.90643275	94.15204678		30000
CC053xCC003	male	4	SARS-CoV	100	96.98492462	94.47236181	90.95477387	89.94974874		60000
CC053xCC003	male	4	SARS-CoV	100	95.25862069	92.24137931	89.65517241	90.0862069		40000
CC053xCC003	male	4	SARS-CoV	100	96.55172414	94.82758621	91.81034483	88.79310345		60000
CC053xCC003	male	4	mock	100	98.72881356	96.61016949	96.61016949	95.76271186		0
CC053xCC003	male	4	mock	100	97.34513274	97.34513274	97.78761062	96.90265487		0
CC053xCC003	male	4	SARS-CoV	100	94.23868313	92.59259259	92.18106996	91.76954733		50000
Infected April 6, 2015		self-bred F1 for CC003xCC053 F2
Line #		DPI	virus
CC003xCC053	female	4	SARS-CoV	100	99.56140351	94.73684211	94.73684211	92.98245614		na
CC003xCC053	female	4	SARS-CoV	100	98.02955665	97.04433498	99.01477833	99.50738916		na
CC003xCC053	female	4	SARS-CoV	100	96.55172414	93.59605911	91.13300493	91.13300493		na
CC003xCC053	female	4	SARS-CoV	100	94.89795918	90.30612245	89.28571429	88.26530612		na
CC003xCC053	female	4	SARS-CoV	100	95.38461538	95.38461538	97.43589744	94.87179487		na
CC003xCC053	female	4	SARS-CoV	100	96.15384615	89.42307692	91.34615385	88.94230769		na
CC003xCC053	female	4	SARS-CoV	100	97.18309859	94.36619718	92.48826291	90.61032864		na
