# Supplementary material for: Allelic Variation in the Toll-Like Receptor Adaptor Protein Ticam2 Contributes to SARS-Coronavirus Pathogenesis in Mice
Source: G3 (Bethesda). 2017 Jun 5;7(6):1653–63. doi: 10.1534/g3.117.041434 (PMC5473747; doi:10.1534/g3.117.041434)
Supplement: Supplementary file 10 [file 1653File010.csv]

	chr	pos	lod
UNC010515539	1	1.727	0.14765725
UNC010019700	1	2.553	0.056527614
JAX00001692	1	10.645	0.136756533
UNC010540261	1	12.821	0.247082799
backupUNC010074862	1	19.885	0.196346741
UNC010078808	1	22.725	0.0419593
UNC011342783	1	27.921	0.008478407
backupUNC010568212	1	36.452	0.24152076
JAX00005772	1	41.206	0.247367287
UNC010584488	1	43.027	0.097816531
backupUNC011588125	1	47.714	0.469352748
backupUNC010894728	1	52.517	0.252435528
UNC010836178	1	68.356	0.027967219
backupUNC012020959	1	72.751	0.026140498
UNC010409945	1	84.202	0.207562677
JAX00279191	1	89.471	0.08562313
UNC010427659	1	93.121	0.197394028
UNC010872195	1	97.692	0.134399658
UNC010873548	1	98.23	0.112200571
JAX00090716	2	2.46	0.488811708
backupJAX00482470	2	3.533	0.449120776
JAX00483439	2	9.04	0.505005183
UNC020366382	2	12.968	0.693824916
JAX00485514	2	17.576	0.796277497
JAX00486934	2	22.757	0.76723827
UNC020307912	2	27.625	0.443326948
UNC_rs28042522	2	33.633	0.448171313
JAX00095208	2	37.827	0.28529402
backupJAX00095716	2	42.509	0.110727243
UNC021271954	2	47.622	0.193641147
UNC020451596	2	52.569	0.295664648
UNC020485310	2	57.637	0.130903193
UNC020196475	2	64.092	0.420444808
JAX00504837	2	67.646	1.32514385
UNC020224987	2	72.87	0.816425415
UNC020248157	2	77.95	1.118137524
UNC020266358	2	84.146	1.288738425
backupJAX00510901	2	87.525	1.139274528
UNC020554720	2	94.658	0.965801101
UNC020296673	2	98.149	1.136966343
JAX00103653	2	103.438	0.882138396
UNC021737347	2	103.794	1.105273596
backupUNC030729939	3	1.111	0.349838568
JAX00104265	3	2.579	0.138449877
backupUNC030870967	3	7.726	0.205295868
UNC030027457	3	14.336	0.131475233
UNC030043914	3	18.332	0.145129865
UNC030661179	3	23.155	0.023486496
UNC030075316	3	28.22	0.287849789
UNC030101822	3	33.66	0.76905778
UNC030314030	3	37.531	0.896501025
JAX00531138	3	42.594	0.99505836
UNC030166572	3	47.903	1.208887037
backupJAX00112535	3	52.938	0.814507476
UNC030323436	3	58.574	0.865904468
UNC030235509	3	62.935	0.915120427
backupJAX00114148	3	67.584	0.404225656
UNC030276220	3	72.597	0.349333339
JAX00542541	3	77.909	0.279535103
JAX00543238	3	81.053	0.134318232
JAX00115400	4	1.851	0.038122182
UNC040021552	4	7.762	0.202903079
backupUNC040036021	4	12.538	0.372113503
JAX00117781	4	17.629	0.781842003
UNC041043835	4	22.845	1.099827604
UNC040507075	4	28.464	1.414524215
UNC040400501	4	32.542	0.930075044
backupUNC040532754	4	43.172	0.280977127
UNC_rs46030938	4	47.807	0.20619936
UNC040260326	4	52.796	0.264378431
UNC040657708	4	57.687	0.195176309
backupUNC040285386	4	63.213	0.164917985
backupUNC040310982	4	67.717	0.332668146
backupUNC041622616	4	74.162	0.339254412
backupUNC040335674	4	77.723	0.297350193
JAX00570963	4	82.332	0.613439543
backupUNC050000423	5	1.974	0.016685585
UNC050001919	5	2.582	0.032195922
UNC050035245	5	8.141	0.115173822
JAX00577167	5	13.321	0.228794388
JAX00578363	5	17.865	0.710411405
backupJAX00580448	5	23.777	0.908564054
UNC050104322	5	28.086	0.380712725
UNC050377154	5	32.778	0.208800093
JAX00131490	5	37.989	0.011168578
backupUNC051680672	5	42.611	0.020206644
UNC050481044	5	47.517	0.050643034
UNC050171568	5	52.602	0.22602168
JAX00599629	5	79.72	0.151135389
backupJAX00136775	5	83.76	0.197956572
UNC050249355	5	88.162	0.051858215
UNC050253135	5	89.441	0.196271351
UNC060000444	6	1.426	0.573788689
UNC060353211	6	3.453	0.854784374
UNC060356267	6	7.874	0.957407137
UNC060069380	6	14.914	1.532752712
UNC060074269	6	17.833	1.912786863
UNC060371051	6	22.749	1.807510651
UNC060379499	6	27.628	1.131878472
UNC061204836	6	32.538	0.763043389
backupJAX00616476	6	37.631	0.576971458
backupJAX00618058	6	42.659	0.055691652
JAX00144685	6	47.512	0.21262854
backupUNC060180644	6	52.929	0.366996063
UNC060193544	6	57.827	1.549855242
JAX00625635	6	62.86	1.869180346
backupUNC060321581	6	69.249	3.266845223
JAX00147625	6	72.771	2.564448819
UNC060281055	6	77.619	0.860532489
backupJAX00630997	6	78.865	3.438281331
UNC070000382	7	1.868	1.526254709
JAX00148348	7	3.097	1.609708662
UNC070010113	7	7.692	1.374321621
UNC070054688	7	13.945	1.831657827
backupUNC070999721	7	21.892	1.7658613
UNC070477808	7	25.247	2.330902587
JAX00150446	7	27.599	2.360938053
backupJAX00639804	7	33.344	4.089240668
JAX00642591	7	38.358	6.75671392
UNC070320079	7	42.714	7.479821798
UNC070530383	7	47.512	7.567881929
UNC070369595	7	52.7	8.1249662
UNC071406781	7	57.614	6.599624295
backupUNC070422410	7	62.731	6.314685707
UNC070701190	7	68.782	4.505220136
backupUNC070579233	7	72.536	3.768335697
JAX00656703	7	77.997	3.190836522
backupUNC071587640	7	82.652	1.569885001
backupJAX00658615	7	87.642	0.40870376
backupUNC070455230	7	89.12	0.5010672
JAX00659261	8	1.674	0.270472083
backupUNC080034516	8	2.688	0.117169084
JAX00661746	8	7.685	0.081879827
UNC080084297	8	14.023	0.089319425
JAX00664614	8	17.769	0.031402175
UNC080416960	8	23.167	0.032177826
UNC080215628	8	27.808	0.378295329
UNC080499263	8	33.084	0.110295004
backupUNC081550029	8	37.884	0.017575909
UNC080521812	8	43.103	0.101812189
backupJAX00677455	8	48.129	0.087185385
JAX00165654	8	52.816	0.096969072
backupJAX00166193	8	57.538	0.095129851
UNC081375663	8	62.905	0.387886244
JAX00682102	8	68.387	0.139263251
backupJAX00682180	8	69.286	0.139719021
JAX00167632	9	1.204	0.432432606
backupUNC090010803	9	2.52	0.317310343
UNC091275013	9	7.674	0.139289367
UNC090138839	9	39.783	0.749987702
JAX00173057	9	42.548	0.719255514
UNC090186351	9	48.33	0.081455208
UNC091135886	9	52.568	0.357620559
UNC090223295	9	58.025	0.374559162
JAX00175726	9	62.542	0.66701073
backupJAX00706842	9	68.628	1.199151767
backupJAX00708075	9	72.577	3.108058016
UNC090261455	9	74.903	1.585836635
UNC100003628	10	1.938	1.317250117
JAX00014777	10	3.11	1.225220776
JAX00284175	10	8.157	1.124701509
UNC100553118	10	13.625	1.944104442
backupJAX00016442	10	17.584	3.076224773
JAX00287924	10	22.539	2.556411374
JAX00289733	10	27.513	2.765269734
backupJAX00290965	10	32.668	1.788094191
backupUNC101406713	10	37.619	1.544740209
UNC100345313	10	42.589	1.233543657
UNC101431286	10	49.137	0.677348812
UNC100116903	10	53.644	0.449668821
JAX00298634	10	57.523	0.289299759
backupUNC101411698	10	63.565	0.136404052
UNC100133317	10	67.727	0.253574746
backupJAX00023386	10	72.531	0.143093863
UNC100149177	10	74.795	0.248654256
UNC110237904	11	2.741	1.697578931
UNC110041137	11	22.665	2.14439477
UNC110062422	11	27.537	1.425441069
JAX00029595	11	49.259	1.115705072
backupUNC110131141	11	52.992	0.591158586
JAX00318512	11	58.647	0.731240418
backupUNC110160569	11	62.785	0.832487945
UNC110397484	11	67.572	0.749896609
UNC110177474	11	73.8	0.450919523
UNC110181162	11	78.715	0.53755638
UNC110426222	11	83.083	0.40921128
UNC110193115	11	85.971	0.21702184
UNC120000271	12	1.852	0.011708618
UNC120343709	12	2.625	0.074434635
backupJAX00327043	12	8.056	0.126241793
UNC120717169	12	12.782	0.029020681
UNC120392193	12	17.901	0.169284312
UNC120404140	12	23.453	0.413638741
backupUNC120171345	12	28.673	0.505731899
UNC120191278	12	33.732	1.617772795
UNC121388480	12	37.85	2.232066638
UNC120199018	12	42.745	4.056972776
UNC121171686	12	47.728	3.916132307
JAX00343974	12	52.904	3.616338643
UNC120442837	12	59.461	2.531849128
JAX00040432	12	60.689	3.063466415
UNC130005651	13	2.777	0.330045845
UNC130708966	13	9.295	0.19940252
JAX00353511	13	12.864	0.23877201
UNC130040410	13	17.672	0.351332099
backupUNC130057954	13	23.128	0.328561401
JAX00044888	13	28.331	0.397321696
UNC130303066	13	32.549	0.353455073
backupUNC130122110	13	37.959	0.805971696
backupUNC130147450	13	43.989	0.799860823
UNC130157901	13	47.506	1.122303788
UNC130358766	13	56.122	0.312745751
UNC130190892	13	59.455	0.339223864
backupUNC130195522	13	62.848	0.35457595
UNC130411655	13	67.057	0.06819795
JAX00049708	14	1.725	0.666641508
JAX00372110	14	4.102	0.076613398
UNC140092639	14	9.538	0.351501769
backupJAX00374979	14	12.714	0.374717103
JAX00204570	14	17.786	0.124308206
UNC141383930	14	24.431	0.373684467
backupUNC140210413	14	27.588	0.453746023
JAX00053712	14	33.203	0.688314377
backupUNC140260041	14	37.588	1.112300472
UNC140359623	14	58.208	1.371642484
UNC140585339	14	62.695	1.922781981
backupUNC140381698	14	66.051	1.311286243
backupUNC150000076	15	1.658	0.484405902
JAX00058906	15	5.379	0.592185564
UNC150014104	15	7.678	0.627577426
UNC150077326	15	12.502	0.675157209
backupUNC150179907	15	17.737	0.056651198
JAX00401905	15	23.903	0.257139992
backupUNC150376011	15	28.757	0.986052619
backupUNC150386066	15	33.864	1.323918993
backupJAX00064201	15	38.142	1.953951
backupUNC150248834	15	43.345	1.428804301
JAX00410098	15	47.856	1.789287443
UNC150271966	15	53.966	0.966961951
UNC150459353	15	57.874	2.095870249
UNC150411740	15	58.264	2.095675887
UNC160189591	16	2.197	0.305035703
JAX00412694	16	2.509	0.305221294
backupJAX00066615	16	9.287	0.570775149
JAX00067204	16	12.622	0.547332318
JAX00416126	16	17.851	0.608457056
backupJAX00417361	16	22.609	0.501470745
UNC160211952	16	27.523	0.038533525
JAX00420820	16	32.58	0.191469392
JAX00423446	16	37.652	0.029437382
JAX00071523	16	45.407	0.197118683
UNC160236898	16	47.562	0.631932158
UNC160129213	16	48.329	0.631982967
UNC170286629	17	3.626	0.014432101
UNC170290392	17	7.717	0.109038101
UNC170060852	17	12.785	0.097212394
UNC170075436	17	17.951	0.114502829
JAX00439999	17	22.902	0.229387845
backupUNC171109681	17	27.576	0.483446877
UNC170144294	17	32.554	0.507099532
backupJAX00444384	17	38.952	0.374932622
backupUNC170351788	17	44.699	0.470229433
UNC170259360	17	49.9	1.33375569
backupUNC170365023	17	56.719	1.250070684
backupUNC170236285	17	60.622	1.051500591
UNC180001402	18	3.313	3.218656722
backupUNC180055732	18	10.368	5.072876027
UNC180257291	18	13.212	6.328798061
UNC180072778	18	17.819	7.022966482
backupUNC181069094	18	22.914	5.54755914
JAX00083358	18	27.903	7.274994153
backupUNC180282678	18	33.753	4.785580574
UNC180141852	18	38.327	4.528217725
backupUNC180299204	18	42.69	4.424739079
UNC180917632	18	48.834	3.449833105
JAX00466128	18	52.539	1.166096463
backuprs47501977	18	57.542	1.417211403
UNC181022231	18	59.63	1.142347297
backupJAX00471466	19	10.236	0.000103149
JAX00472210	19	12.899	0.001071877
JAX00474064	19	19.752	0.334610346
UNC190031953	19	22.81	0.303214313
UNC190172045	19	29.074	0.050459716
UNC190044398	19	32.787	0.067195014
UNC190180843	19	38.156	0.027163682
UNC190075366	19	44.732	0.102932714
UNC190090409	19	48.37	0.005878493
backupUNC190099769	19	54.088	0.021737031
backupUNC190115512	19	56.856	0.574707118
backupJAX00708995	X	4.287	0.695961589
JAX00177172	X	7.515	0.754734249
JAX00178124	X	21.725	0.684383186
backupUNC200008026	X	22.945	0.504827622
UNC200018029	X	36.873	0.374344221
UNC200019054	X	37.744	0.373601358
backupUNC200609379	X	42.584	0.130506957
JAX00717214	X	47.6	0.5938608
backupUNC200687147	X	52.531	0.588730678
UNC200040867	X	57.594	1.56140164
UNC200042788	X	62.965	1.513193383
JAX00240233	X	67.503	1.54811071
UNC200244258	X	72.974	1.423254703
backupUNC200838158	X	78.255	2.703383966
UNC200051678	X	79.08	2.641750624
